# Supplementary material for: Leaf morphology, rather than plant water status, underlies genetic variation of rice leaf rolling under drought
Source: Plant Cell Environ. 2019 Feb 20;42(5):1532–44. doi: 10.1111/pce.13514 (PMC6487826; doi:10.1111/pce.13514)
Supplement: Supplementary file 1 — Table S1. Genotypes included in the aus experiments in the field and greenhouse. Table S2. Genotypes included in the tropical japonica greenhouse experiment. Table S3. Leaf anatomical parameters measured in eight selected aus genotypes in field drought stress and well‐watered treatments. Table S4. Correlations between the change in normalized difference vegetation index (ΔNDVI) and leaf rolling score (LRS) in the 2010 and 2012 field experiments, based on Spearman's rank correlation. Table S5. Relationships among canopy temperature (CT) and the change in normalized difference vegetation index (ΔNDVI) or and shoot biomass, based on ANOVA on a panel of 226 aus rice genotypes under drought conditions in 3 field studies during the dry season of 2010, 2011, 2012. Table S6. Relationships among leaf rolling (leaf rolling score ΔNDVI) with maintenance of biomass and grain yield under drought in the aus field and greenhouse experiments, based on correlation (Spearman's for leaf rolling traits, Pearson for ΔNDVI). Table S7. Sclerenchyma cell area and number in six selected aus genotypes in the 2018DS field well‐watered treatment. Letter groups indicate significant differences among genotypes (p < 0.05). Table S8. Bulliform cell size and number, as well as stomatal density, in eight selected aus genotypes in field drought stress and well‐watered treatments. Table S9. The most contrasting genotypes from the japonica panel in terms of leaf rolling score and maintenance of shoot biomass under drought as compared to that under well‐watered conditions (SDWratio, calculated as (DS‐WW/WW)). Table S10. Traits for which association analysis was conducted on genotypes with available sequence data. Table S11. List of top markers (−log10(P‐value) > 4.0) from association mapping using EMMAX model for leaf rolling scores and ΔNDVI from different experiments. Table S12. List of markers with annotations from gene models following the Rice Genome Annotation Project (Kawahara et al., 2013) and O [file PCE-42-1532-s001.zip › Supp Tables S1 and S2 updated.xlsx]

## Sheet: Supp Table S1 aus
Supp. Table S1. Genotypes included in the aus experiments in the field and greenhouse
GS_accno	GS_varname
120857	182::IRGC 28425-1
120858	29 A 2::IRGC 28364-1
121252	ANDIKULAN::IRGC 7738-1
120864	ANGALAIS::IRGC 56562-1
121185	ARC 10100::IRGC 20709-1
121590	ARC 10177
117424	ARC 10317::IRGC 12430-1
120865	ARC 10319::IRGC 42572-1
121231	ARC 10352::IRGC 12440-2
120866	ARC 10376::IRGC 20887-1
120868	ARC 10955::IRGC 12683-1
121186	ARC 11559::IRGC 21477-1
120869	ARC 11755::IRGC 21618-1
121187	ARC 11772::IRGC 21634-1
121188	ARC 11959::IRGC 21780-1
120870	ARC 12071::IRGC 41001-1
121556	ARC 14088::IRGC 41391-1
120872	ARC 15340::IRGC 42019-1
121177	ARC 6578::IRGC 12282-1
121189	ARC 7099::IRGC 20499-1
126177	ARC 7229::IRGC 12331-1
121270	ASAHI::IRGC 33983-1
120873	ASWINA 330::IRGC 6591-1
120849	AUS 196::IRGC 29016-1
120874	AUS 257::IRGC 29049-1
121271	AUS 342::IRGC 29129-1
120875	AUS 41::IRGC 28904-1
120876	AUS 439::IRGC 29221-1
120877	AUS 55::IRGC 28918-1
121272	AUS JHARI::IRGC 25833-1
121598	AUS 71::IRGC 28934-1
117429	AUS JOTA
121276	BAGETAULI::IRGC 61909-1
126114	BAGHLANI NANGARHAR::IRGC 58266-2
120881	BAILAM::IRGC 25835-1
121277	BALA (CR 42-38)::IRGC 12884-1
120884	BAMOIA 341::IRGC 6538-1
120886	BANS 4::IRGC 74728-1
117434	BARAN BORO::IRGC 27509-1
126046	BASMATI 1::IRGC 27798-1
120887	BATHURI::IRGC 25838-1
120888	BAULAN::IRGC 64766-1
120889	BAWOI::IRGC 34737-1
125602	BEGUM::IRGC 33990-1
120890	BENAFUL::IRGC 25839-1
120891	BENAMURI::IRGC 25840-1
120894	BHADOIA 303::IRGC 6588-1
121560	BHADOIA 685::IRGC 6551-1
120896	BIRANJ::IRGC 74733-1
120897	BJ 1::IRGC 3711-1
120898	BLACK GORA (NCS 12)::IRGC 40275-1
120899	BOILAN::IRGC 49022-1
120900	BOLIUM::IRGC 31572-1
120901	BOTESHAWAR::IRGC 34682-1
124458	BRE JER::IRGC 78238-1
121298	BROWN GORA::IRGC 45234-1
121168	CA 902-B-2-1::IRGC 6349-1
121605	CHANDARHAT::IRGC 25845-1
121606	CHAWAL::IRGC 73090-1
120907	CHENGRI 2::IRGC 77228-1
120908	CHENGRI MURALI::IRGC 66774-1
120910	CHIADI NAKI::IRGC 52101-1
120911	CHIKON SHONI::IRGC 64771-1
117450	CHUAN 4::IRGC 17052-1
120915	CHUNGUR BALI::IRGC 25855-1
120917	CODE NO 10183::IRGC 45374-1
120920	CROSS 4-244::IRGC 45336-1
120923	CTG 1516::IRGC 8704-1
117457	DA 16::IRGC 6245-1
117458	DA 28::IRGC 6246-1
117459	DA 8::IRGC 6422-1
120926	DAINY::IRGC 58943-1
121194	DAL KASHAI::IRGC 25849-1
120927	DANGAR::IRGC 76296-1
120928	DD 62::IRGC 8626-1
121324	DEHULA::IRGC 74737-1
120850	DHAL KACHAI::IRGC 66776-1
120931	DHALA BAGDAR 2::IRGC 77236-1
120851	DHALA BHADOI::IRGC 66779-1
121178	DHALA SHAITA::IRGC 3686-1
120933	DHALI KHAMA::IRGC 60530-1
127010	DHAN::IRGC 3681-1
120935	DHARIA::IRGC 64773-1
120934	DHARIA BOALIA::IRGC 64774-1
120936	DHEKI SHAITA::IRGC 64775-1
121232	DHOLI BORO::IRGC 27513-2
120937	DJ 123::IRGC 8455-1
120938	DJ 24::IRGC 8506-1
120940	DK 12::IRGC 8581-1
120941	DM 43::IRGC 8769-1
124452	DM 56::IRGC 8787-1
120942	DNJ 140::IRGC 8428-1
120943	DUDHI SAROO::IRGC 16261-1
117266	DULAR
121198	DUMAI::IRGC 25852-1
120944	DV 123::IRGC 8861-1
126202	DV 85::IRGC 8839-1
131924	DZ 193::IRGC 8517-1
120945	DZ 78::IRGC 8555-1
121335	ETYM::IRGC 36148-1
117267	FR 13 A
120953	FULKATI::IRGC 66783-1
120954	GADRA::IRGC 73098-1
120955	GARIA::IRGC 25854-1
120956	GERDEH::IRGC 32300-1
117479	GOAI::IRGC 49189-1
120957	GOCHI BORO::IRGC 66787-1
120960	GORBAI::IRGC 66791-1
120961	GUL MURALI::IRGC 66792-1
121878	H 4::IRGC 8961-1
120963	HABIGONJ BORO 6::IRGC 10873-1
120965	HARBHOONDI::IRGC 74744-1
126978	HARLAN NO 25 A::IRGC 14737-1
120966	HEENBALAWEE::IRGC 8942-1
120967	HEGRA::IRGC 52441-1
120968	HODARAWALA::IRGC 67631-1
120969	HOLOI BASH (SOLOI BASH)::IRGC 64778-1
121205	IC 27525::IRGC 53989-1
120978	IKRA::IRGC 77250-1
121588	JABARSHAIL::IRGC 25865-2
121618	JABOR SAIL::IRGC 66831-1
121233	JAGLI BORO::IRGC 27516-2
120996	JAMBALI::IRGC 73101-1
120995	JAMBALI BUSSA::IRGC 73102-1
120997	JAMRI::IRGC 37117-1
121234	JC 148::IRGC 9069-2
117499	JC 178::IRGC 9080-3
117502	JHONA 26::IRGC 27967-1
125612	JHONA 349::IRGC 3742-1
117503	JHONA 349::IRGC 6307-1
120999	JHUM BEGUNBICHI::IRGC 25867-1
121000	JHUM FULBADAM::IRGC 25868-1
121206	JHUM SONALICHIKON::IRGC 25874-1
121376	JUMA::IRGC 66800-1
121004	KAL SHONI::IRGC 64780-1
121207	KALA SANI::IRGC 34959-1
117505	KALAMKATI::IRGC 45975-1
121005	KALIA::IRGC 34699-1
121006	KALIBORO::IRGC 77201-1
121007	KALO KUCHI::IRGC 66806-1
121008	KALU A 30::IRGC 49746-1
125991	KALUBALA VEE::IRGC 7702-1
117506	KALUKANTHA::IRGC 7755-1
121238	KAMOZ::IRGC 67019-1
121009	KANGRO::IRGC 73105-1
121012	KARKATI 87::IRGC 6618-1
121380	KARUTHA CHEENEDDI::IRGC 47381-1
121013	KASAPUR::IRGC 74751-1
121014	KAT GIMI::IRGC 64781-1
121179	KAUKAU::IRGC 9007-1
121017	KELE BARDHAN::IRGC 34983-1
121018	KELEE::IRGC 66807-1
121382	KHADASIYA 3 (STRAW)::IRGC 54072-1
121235	KHAO DAWK MALI 105::IRGC 27748-2
121021	KHARAI MURALI::IRGC 66808-1
121022	KHARSU 80::IRGC 28016-1
121025	KOI MURALI::IRGC 66811-1
121026	KOYRA::IRGC 77267-1
na	KURKARUPPAN::IRGC 15449-1
121029	KURULU WEE (WHITE)::IRGC 66518-1
121032	LAKHI PURI::IRGC 34712-1
121033	LAKHSNIKAJAL::IRGC 25885-1
121036	LALSAITA::IRGC 43915-1
121038	LENJA MURALI::IRGC 66815-1
128536	LEUANG PRATEW::IRGC 27762-1
121046	MADHABSAIL 741::IRGC 29374-1
121419	MAHA PANNITHI::IRGC 51021-1
121047	MAHLAR 346::IRGC 6427-1
121048	MAHSURI::IRGC 52696-1
121655	MEHR::IRGC 12883-1
135773	MEKRA BHOL::IRGC 61011-2
120852	MERY::IRGC 34722-1
121054	MI TIMBRA::IRGC 27571-1
121055	MICOCHU::IRGC 25888-1
121056	MIKOTCHU::IRGC 25893-1
117532	MIRITI::IRGC 25901-1
126304	MOLLADIGHA::IRGC 25906-1
121057	MOSHIA BHADOI::IRGC 66817-1
121058	MOSHUR::IRGC 64789-1
121060	MOYNA MOTI::IRGC 66818-1
121061	MUNSHI MURALI::IRGC 66819-1
121441	MUTTU SAMBA::IRGC 36333-1
117273	N 22
120853	NARIKEL JHUPI::IRGC 64792-1
121067	NCS 160::IRGC 51903-1
121068	NCS 183::IRGC 51923-1
126251	NCS 840::IRGC 62530-1
121069	NOROI::IRGC 31611-1
121071	NP 125::IRGC 32559-1
128533	NS 1254::IRGC 68925-1
na	P 737::IRGC 28171-1
121462	P 660::IRGC 28134-1
121078	PANKHIRAJ::IRGC 25911-1
121215	PANNITI::IRGC 66527-1
121173	PANNITTI::IRGC 66526-1
121180	PAUNGMALAUNG C 3::IRGC 6252-1
117559	PETA::IRGC 32571-1
121084	PHUDUGEY::IRGC 32399-1
121473	PODI HEENATI::IRGC 36345-1
121589	PTB 30::IRGC 6304-2
na	PULUTHI KARAN (MIXED)::IRGC 77530-1
121096	RAKHOIL::IRGC 64793-1
121097	RANGPURI AUS::IRGC 66822-1
117283	RAYADA
121106	SADA DANGA BORO::IRGC 77298-1
121107	SADA SOLAY::IRGC 73118-1
121108	SAFED MACAN::IRGC 74775-1
121109	SAMPATTI::IRGC 25920-1
121112	SANTHI SUFAID 207::IRGC 28212-1
121495	SAREINA::IRGC 67757-1
121113	SATHI::IRGC 28229-1
121174	SATHRA 278::IRGC 28239-1
121175	SAYARI::IRGC 74716-1
121114	SEENETTI::IRGC 47414-1
121115	SERETY::IRGC 34732-1
121116	SHADA SHAITA::IRGC 64796-1
120854	SHANKAR::IRGC 74777-1
121117	SHIRKATI::IRGC 14528-1
121120	SIMUL KHURI::IRGC 35154-1
126006	SINTANE DIOFOR::IRGC 5418-1
121121	SLO 16::IRGC 63-1
121220	SOKANA::IRGC 52763-1
131919	SOLAY GHAT::IRGC 73121-1
121123	SOLOI::IRGC 37598-1
121126	SREERAMPUR SHAITA::IRGC 64799-1
121128	SUFAID 246::IRGC 28303-1
121129	SULTANJATA::IRGC 25924-1
121181	SURJA MUKHI::IRGC 35166-1
121132	T 1::IRGC 6294-1
121133	T 26::IRGC 46768-1
121582	TAK::IRGC 73124-1
121224	TAK SIAH::IRGC 73126-1
121134	TAK SUFAID::IRGC 73127-1
121135	TAOTHABI::IRGC 13746-1
117585	TCHAMPA::IRGC 32362-1
126282	TEPAKAIN::IRGC 25925-1
117588	TEPI BORO::IRGC 27519-1
125626	THAVALU::IRGC 15325-1
121148	UPRB 56::IRGC 44229-1
121149	UPRH 184::IRGC 61631-1
121150	URYEE BOOTA::IRGC 74719-1
121155	WEDA HEENATI::IRGC 67661-1

## Sheet: Supp Table S2 trop jap
Supp. Table S2. Genotypes included in the tropical japonica greenhouse experiment
ATPd	germplasm name	Country	Seed source	IRGC Genetic stock	Designation
250	62667	SENEGAL	CRBT_174	121949	62667::C1
251	63-104	SENEGAL	IRGC_15100	121700	63-104::IRGC 15100-C1
1	APO	PHILIPPINES	Wk Col	121705	APO::C1
252	ARAGUAIA	BRAZIL	INGER_17399	121706	ARAGUAIA::IRTP 17399-C1
253	ARIAS	INDONESIA	IRGC_43325	126994	ARIAS::IRGC 43325-C1
254	ARROZ CEBADA	VENEZUELA	IRGC_65646	121709	ARROZ CEBADA::IRGC 65646-C1
2	ASD 1	INDIA	IRGC_6267	121969	ASD 1::IRGC 6267-C1
4	AZUCENA	PHILIPPINES	IRGC_328	121973	AZUCENA::IRGC 328-C1
255	BABER	INDIA	IRGC_33984	121975	BABER::IRGC 33984-C1
256	BAGAN ASALAO	MALAYSIA	IRGC_71503	121976	BAGANAN ASALAO::IRGC 71503-C1
257	BAKUNG H	MALAYSIA	IRGC_60220	121977	BAKUNG H::IRGC 60220-C1
6	BASMATI 370	INDIA	IRGC_4895	121979	BASMATI 370::IRGC 4895-C1
258	BELOHAKILA 119	MADAGASCAR	CRBT_8342	121714	BELOHAKILA 119::GERVEX 8342-C1
259	BENGALY VAKARINA	MADAGASCAR	CRBT_4750	121715	BENGALY VAKARINA::GERVEX 4750-C1
389	BESHI	TAIWAN	IRGC_8269
260	BICO BRANCO	BRAZIL	IRGC_38994	121982	BICO BRANCO::IRGC 38994-C1
261	BINULAWAN	PHILIPPINES	IRGC_26872	121983	BINULAWAN::IRGC 26872-C1
262	BODA 148-3	MADAGASCAR	GRBT_8258	121985	BODA 148-3::GERVEX 8258-C1
263	BOTRA FOTSY	MADAGASCAR	GRBT_8320	121989	BOTRA FOTSY::GERVEX 8320-C1
7	BULU PANDAK	INDONESIA	IRGC_13614	124382	BULU PANDAK::IRGC 13614-C1
282	CAN 7\BO\1\1>33-13-6-1	COLOMBIA	CRB_10004	122018	CNA 7\BO\1\1>33-13-6-1::C1
267	CANA ROXA	BRAZIL	IRGC_25966	121997	CANA ROXA::IRGC 25966-C1
265	CAAWA/FORTUNA 6	PHILIPPINES	IRGC_5441	121993	CAAWA/FORTUNA 6::IRGC 5441-C1
266	CAIAPO	BRAZIL	CRB_10001	121994	CAIAPO::C1
268	CANELA DE FERRO	BRAZIL	IRGC_50448	135520	CANELA DE FERRO::IRGC 50448-C1
269	CHA LOY OE	THAILAND	CRB_10002	122004	CHA LOY OE::C1
270	CHA PHU MA	THAILAND	CRB_10003	121724	CHA PHU MA::C1
273	CICIH BETON	INDONESIA	IRGC_43372	122012	CICIH BETON::IRGC 43372-C1
276	CIRAD 392	MADAGASCAR	CRBT_9043	121727	CIRAD 392::C1
277	CIRAD 394	MADAGASCAR	CRBT_9045	121728	CIRAD 394::C1
278	CIRAD 402	BRAZIL	CRBT_9038	121729	CIRAD 402::C1
279	CIRAD 403	Unknown	CRBT_9039	122014	CIRAD 403::GERVEX 9039-C1
280	CIRAD 409	Unknown	CRBT_9048	122015	CIRAD 409::C1
281	CIRAD 488	MADAGASCAR	CRBT_9172	121730	CIRAD 488::GERVEX 9172-C1
283	COLOMBIA 1	COLOMBIA	IRTP_394	122020	COLOMBIA 1::IRTP 394-C1
284	CT13582-15-5-M	COLOMBIA	CRB_10005	122021	CT 13582-15-5-M::C1
289	CUBA 65	CUBA	IRGC_10658	122026	CUBA 65::IRGC 10658-C1
290	CUIABANA	BRAZIL	IRTP_17401	122027	CUIABANA::IRTP 17401-C1
291	CURINCA	BRAZIL	CRB_10006	121696	CURINCA::C1
292	DAM	THAILAND	IRGC_23710	122028	DAM::IRGC 23710-C1
294	DAVAO	PHILIPPINES	IRGC_8244	122031	DAVAO::IRGC 8244-C1
296	DINORADO	PHILIPPINES	IRTP_12568
8	DOM SOFID	IRAN	IRGC_12880	122036	DOM SOFID::IRGC 12880-C1
297	DOURADO AGULHA	BRAZIL	IRGC_3297	122038	DOURADO AGULHA::IRGC 3297-C1
9	DULAR	INDIA	IRGC_32561	122040	DULAR::IRGC 32561-C1
999	EARLY MUTANT IAC 165	BRAZIL	CRBT_8508	121735	EARLY MUTANT IAC 165::GERVEX 8508-C1
300	ESPERANZA	BOLIVIA	CRB_10007	121736	ESPERANZA::C1
10	FANDRAPOTSY 104	MADAGASCAR	IRGC_10984	122047	FANDRAPOTSY 104::IRGC 10984-C1
302	FOSSA HV	BURKI FASSO	IRGC_16069
303	GANIGI	INDONESIA	IRGC_48698	122052	GANIGI::IRGC 48698-C1
304	GEMJYA JYANAM	BHUTAN	IRGC_32411	121739	GEMJYA JYANAM::IRGC 32411-C1
13	GIZA 171	EGYPT	IRGC_50750	122058	GIZA 171::IRGC 50750-C1
305	GOGO	INDONESIA	IRGC_43390	122063	GOGO::IRGC 43390-C1
307	GOGO LEMPAK	INDONESIA	IRGC_43392	121741	GOGO LEMPAK::IRGC 43392-C1
306	GOGO LEMPUK	INDONESIA	IRGC_43394	122064	GOGO LEMPUK::IRGC 43394-C1
308	GOMPA 2	INDIA	IRGC_12894	122066	GOMPA 2::IRGC 12894-C1
310	GRAZI	IVORY COAST	IRGC_50836	122072	GRAZI::IRGC 50836-C1
311	GUARANI	BRAZIL	CRBT_8506	121742	GUARANI::GERVEX 8506-C1
313	HAIFUGOYA	TAIWAN	IRGC_17054
315	HD 1-4	FRANCE	CRBT_8821	121744	HD 1-4::C1
14	IAC 165	BRAZIL	CRBT_8508	122080	IAC 165::GERVEX 8508-C1
320	IAC 47	BRAZIL	CRBT_1138	122084	IAC 47::C1
321	IDSA 77	IVORY COAST	CRBT_8709	121746	IDSA 77::C1
322	IGUAPE CATETO	BRAZIL	IRGC_4122	122086	IGUAPE CATETO::IRGC 4122-C1
323	INDANE	MYANMAR	IRGC_33130	122087	INDANE::IRGC 33130-C1
458	IR47684-05-1-B	PHILIPPINES	CRB_10008	121749	IR 47684-05-1-B::C1
446	IR47686-09-01-B-1	PHILIPPINES	CRB_10009	122095	IR 47686-09-01-B-1::C1
447	IR53236-275-1	PHILIPPINES	CRB_10010	122096	IR 53236-275-1::C1
325	IR60080-46A	PHILIPPINES	IRTP_21016	122100	IR 60080-46 A::IRTP 21016-C1
326	IR63371-38	PHILIPPINES	Wk col	121754	IR 63371-38::C1
328	IR63372-08	PHILIPPINES	CRB_10011	121755	IR 63372-8::C1
327	IR63380-08	PHILIPPINES	CRB_10012	122101	IR 63380-16::C1
15	IR64	PHILIPPINES	IRGC_66970	122102	IR 64::IRGC 66970-C1
449	IR65261-19-1-B	PHILIPPINES	CRB_10013	122103	IR 65261-19-1-B::C1
330	IR65907-116-1-B	PHILIPPINES	Wk col	121698	IR 65907-116-1-B::C1
451	IR65907-173-1-B	PHILIPPINES	Wk col	122104	IR 65907-173-1-B::C1
331	IR65907-188-1-B	PHILIPPINES	IRTP_21075	122105	IR 65907-188-1-B::IRTP 21075-C1
452	IR65907-206-4-B	PHILIPPINES	CRB_10014	122106	IR 65907-206-4-B::C1
332	IR66421-096-2-1-1	PHILIPPINES	CRB_10015	121757	IR 66421-096-2-1-1::C1
453	IR66421-105-1-1	PHILIPPINES	CRB_10016	122107	IR 66421-105-1-1::C1
334	IR68704-145-1-1-B	PHILIPPINES	CRB_10017	122108	IR 68704-145-1-1-B::C1
335	IR70758-17-2-1	PHILIPPINES	Wk col	121758	IR 70758-17-2-1::C1
454	IR71524-44-1-1	PHILIPPINES	CRB_10018	122109	IR 71524-44-1-1::C1
336	IR71525-19-1-1	PHILIPPINES	CRB_10019	122110	IR 71525-19-1-1::C1
337	IR71676-90-2-2	PHILIPPINES	Wk col (=NPT)	121759	IR 71676-90-2-2::C1
338	IR72967-12-2-3	PHILIPPINES	Wk col (=NPT)	122111	IR 72967-12-2-3::C1
340	IRAT 109	IVORY COAST	CRBT_4988	121761	IRAT 109::GERVEX 4988-C1
341	IRAT 112	IVORY COAST	CRBT_4991	122115	IRAT 112::C1
343	IRAT 144	GHA	IRGC_55685	121762	IRAT 144::IRGC 55685-C1
344	IRAT 170	IVORY COAST	CRBT_7434	122117	IRAT 170::C1
345	IRAT 177	FRENCH GUYA	CRBT_7415	122118	IRAT 177::C1
347	IRAT 212	IVORY COAST	CRBT_7698	121763	IRAT 212::GERVEX 7698-C1
348	IRAT 216	IVORY COAST	CRBT_7702	121764	IRAT 216::GERVEX 7702-C1
349	IRAT 234	GUF-BRA	CRBT_7409	122119	IRAT 234::C1
350	IRAT 257	BRAZIL	CRBT_7756	121765	IRAT 257::C1
352	IRAT 362	NICARAGUA	CRBT_8712	121767	IRAT 362::GERVEX 8712-C1
353	IRAT 364	NICARAGUA	CRBT_8714	121768	IRAT 364::GERVEX 8714-C1
354	IRAT 366	NICARAGUA	CRBT_8716	121769	IRAT 366::GERVEX 8716-C1
355	IRAT 380	MADAGASCAR	CRBT_8799	121770	IRAT 380::C1
356	JAO HAW	THAILAND	CRB_10020	122123	JAO HAW::C1
357	JIMBRUK JOLOWORO	INDONESIA	IRGC_43420	121772	JIMBRUK JOLOWORO::IRGC 43420-C1
358	JUMALI	NEPAL	IRGC_9542	121773	JUMALI::IRGC 9542-C1
360	KAKANI 2	NEPAL	IRGC_13373	122128	KAKANI 2::IRGC 13373-C1
361	KANIRANGA	INDONESIA	IRGC_9145	122129	KANIRANGA::IRGC 9145-C1
362	KARASUKARA SURANKASU	TAIWAN	IRGC_8196	122130	KARASUKARA SURANKASU::IRGC 8196-C1
363	KEDAYAN	MALAYSIA	IRGC_71537	122133	KEDAYAN::IRGC 71537-C1
365	KENDINGA 5 H	MALAYSIA	IRGC_60310	122134	KENDINGA 5 H::IRGC 60310-C1
366	KERITING TINGGI	Unknown	IRGC_19972	124402	KERITING TINGGI::IRGC 19972-C1
368	KETAN LUMBU	INDONESIA	IRGC_17906	121776	KETAN LUMBU::IRGC 17906-C1
370	KETAN SELEM	INDONESIA	IRGC_43448	132380	KETAN SELEM::IRGC 43448-C1
17	KHAO DAM	THAILAND	IRGC_23385	124403	KHAO DAM::IRGC 23385-C1
371	KHAO KAP XANG	LAOS	IRGC_23423	122137	KHAO KAP XANG::IRGC 23423-C1
372	KINDANG PATONG	PHILIPPINES	IRGC_23364	122139	KINANDANG PATONG::IRGC 23364-C1
373	KOMOJAMANITRA	MADAGASCAR	CRBT_8453	121779	KOMOJAMANITRA::GERVEX 8453-C1
374	KU 115	THAILAND	CRBT_3401	122141	KU 115::GERVEX 3401-C1
375	KUROKA	JAPAN	IRGC_74556	121781	KUROKA::IRGC 74556-C1
376	LAC 23	LIBERIA	IRGC_14957	122145	LAC 23::IRGC 14957-C1
377	LAMBAYQUE 1	PERU	IRGC_10769	122148	LAMBAYQUE 1::IRGC 10769-C1
378	LOHAMBITRO 3670	MADAGASCAR	CRBT_8308	121786	LOHAMBITRO 3670::GERVEX 8238-C1
379	LUDAN	PHILIPPINES	IRGC_64189	121787	LUDAN::IRGC 64189-C1
19	M 202	USA	IRGC_77142	122155	M 202::IRGC 77142-C1
380	MA HAE	THAILAND	IRGC_23754	122157	MA HAE::IRGC 23754-C1
381	MAINTIMOLOTSY 1226	MADAGASCAR	IRGC_11010	121791	MAINTIMOLOTSY 1226::IRGC 11010-C1
382	MALAGKIT PIRURUTONG	PHILIPPINES	IRGC_8182	122158	MALAGKIT PIRURUTONG::IRGC 8182-C1
383	MANELATRA 520	MADAGASCAR	CRBT_8445	121793	MANANELATRA 520::GERVEX 8445-C1
385	MARAVILHA	BRAZIL	CRB_10022	122161	MARAVILHA::C1
386	MED NOI	THAILAND	CRBT_2570	121795	MED NOI::GERVEX 2570-C1
387	MITSANGAHIJERY	MADAGASCAR	CRBT_8316	122172	MITSANGANAHIJERY::GERVEX 8316-C1
388	MOLOK	INDONESIA	IRGC_43485	121796	MOLOK::IRGC 43485-C1
21	MOROBEREKAN	GUINEA	IRGC_12048	122173	MOROBEREKAN::IRGC 12048-C1
22	N 22	INDIA	IRGC_4819	122176	N 22::IRGC 4819-C1
390	NEP HOA VANG	VIETM	IRGC_40748	127003	NEP HOA VANG::IRGC 40748-C1
391	NHTA 10	INDIA	IRGC_191	121798	NHTA 10::IRGC 191-C1
392	NHTA 5	INDIA	IRGC_186	122305	NHTA 5::IRGC 186-C1
23	NIPPONBARE	JAPAN	IRGC_12731	124410	NIPPONBARE::IRGC 12731-C1
393	NPE 253	PAKISTAN	IRGC_38690	127004	NPE 826::IRGC 38694-C1
397	ORYZICA SABA 6	COLOMBIA	CRB_10024	121801	ORYZICA SABANA 6::C1
398	OS 4	ZAIRE	IRGC_11335	122185	OS 4::IRGC 11335-C1
399	OS 6	ZAIRE	CRBT_6	122186	OS 6::GERVEX 6-C1
400	P5589-1-1-3-P	COLOMBIA	CRB_10025	122188	P 5589-1-1-3-P::C1
401	PACHOLINHA	BRAZIL	IRGC_50531	122189	PACHOLINHA::IRGC 50531-C1
403	PADI BOENAR	INDONESIA	IRGC_9147	121802	PADI BOENAR::IRGC 9147-C1
404	PADI KASALLE	INDONESIA	IRGC_8261	122190	PADI KASALLE::IRGC 8261-C1
406	PADI ROTAN	INDONESIA	IRGC_110452	124413	PADI ROTAN::C1
407	PALAWAN	PHILIPPINES	CRB_10026	121803	PALAWAN::C1
409	PATE BLANC MAN 1	IVORY COAST	IRGC_16073	122192	PATE BLANC MAN 1::IRGC 16073-C1
410	PCT11\0\0\2,BO\1>55-1-3-1	COLOMBIA	CRB_10027	121804	PCT 11\0\0\2,BO 1>55-1-3-1::C1
412	PCT4\SA\4\1>1076-2-4-1-5	COLOMBIA	CRB_10028	121805	PCT 4\SA\4\1>1076-2-4-1-5::C1
413	PEH PI NUO	CHI	IRGC_8266	121807	PEH PI NUO::IRGC 8266-C1
414	POENOET HITAM	INDONESIA	IRGC_8193	124415	POENOET HITAM::IRGC 8193-C1
459	PRIMAVERA	BRAZIL	CRB_10029	121809	PRIMAVERA::C1
417	RATHAL	SRI LANKA	IRGC_31524	122212	RATHAL::IRGC 31524-C1
418	REKET MAUN	INDONESIA	IRGC_43570	122215	REKET MAUN::IRGC 43570-C1
419	RT 1031-69	ZAIRE	IRGC_15092	122224	RT 1031-69::IRGC 15092-C1
421	SEBOTA 65	BRAZIL	Wk col (=CIRAD 402)	122242	SEBOTA 65::C1
422	SENG	THAILAND	IRGC_23776	122245	SENG::IRGC 23776-C1
424	SPEAKER	PHILIPPINES	CRB_10030	121825	SPEAKER::C1
427	TANDUI	MALAYSIA	IRGC_71635	122262	TANDUI::IRGC 71635-C1
25	TEQUING	CHINA	IRGC_81093	122263	TE QING::IRGC 81093-C1
428	TREMBESE	INDONESIA	IRGC_43675	122269	TREMBESE::IRGC 43675-C1
429	TRES MESES	BRAZIL	IRGC_6464	122270	TRES MESES::IRGC 6464-C1
430	TSIPALA 89	MADAGASCAR	CRBT_8385	121833	TSIPALA 89::GERVEX 8385-C1
432	VARY LAVA 90	MADAGASCAR	CRBT_8254	122275	VARY LAVA 90::GERVEX 8254-C1
434	VARY MADINIKA 3566	MADAGASCAR	CRBT_8448	122277	VARY MADINIKA 3566::GERVEX 8448-C1
435	VARY MALADY	MADAGASCAR	CRBT_8325	122278	VARY MALADY::GERVEX 8325-C1
437	VARY SOMOTRA SIHAKA	MADAGASCAR	CRBT_8321	121838	VARY SOMOTRA SIHANAKA::GERVEX 8321-C1
455	VIETNAM 1	VIETM	CRB_10031	122281	VIETNAM 1::C1
456	VIETNAM 2	VIETM	Wk col	121841	VIETNAM 2::C1
457	VIETNAM 3	VIETM	CRB_10032	121842	VIETNAM 3::C1
438	WAB 56-125	IVORY COAST	IRTP_19771	121843	WAB 56-125::IRTP 19771-C1
439	WAB 56-50	IVORY COAST	IRTP_19464	122282	WAB 56-50::IRTP 19464-C1
440	WAB706-3-4-K-KB-1	IVORY COAST	CRB_10033	121844	WAB 706-3-4-K4-KB-1::C1
443	YANCAOUSSA	IVORY COAST	IRGC_16071	121859	YANCAOUSSA::IRGC 16071-C1
444	YANGKUM RED	BHUTAN	IRGC_32406	122299	YANGKUM RED::IRGC 32406-C1
445	YUNLU 7	CHINA	CRB_10034	121861	YUNLU 7::C1
