# Supplementary material for: Leaf morphology, rather than plant water status, underlies genetic variation of rice leaf rolling under drought
Source: Plant Cell Environ. 2019 Feb 20;42(5):1532–44. doi: 10.1111/pce.13514 (PMC6487826; doi:10.1111/pce.13514)
Supplement: Supplementary file 1 — Table S1. Genotypes included in the aus experiments in the field and greenhouse. Table S2. Genotypes included in the tropical japonica greenhouse experiment. Table S3. Leaf anatomical parameters measured in eight selected aus genotypes in field drought stress and well‐watered treatments. Table S4. Correlations between the change in normalized difference vegetation index (ΔNDVI) and leaf rolling score (LRS) in the 2010 and 2012 field experiments, based on Spearman's rank correlation. Table S5. Relationships among canopy temperature (CT) and the change in normalized difference vegetation index (ΔNDVI) or and shoot biomass, based on ANOVA on a panel of 226 aus rice genotypes under drought conditions in 3 field studies during the dry season of 2010, 2011, 2012. Table S6. Relationships among leaf rolling (leaf rolling score ΔNDVI) with maintenance of biomass and grain yield under drought in the aus field and greenhouse experiments, based on correlation (Spearman's for leaf rolling traits, Pearson for ΔNDVI). Table S7. Sclerenchyma cell area and number in six selected aus genotypes in the 2018DS field well‐watered treatment. Letter groups indicate significant differences among genotypes (p < 0.05). Table S8. Bulliform cell size and number, as well as stomatal density, in eight selected aus genotypes in field drought stress and well‐watered treatments. Table S9. The most contrasting genotypes from the japonica panel in terms of leaf rolling score and maintenance of shoot biomass under drought as compared to that under well‐watered conditions (SDWratio, calculated as (DS‐WW/WW)). Table S10. Traits for which association analysis was conducted on genotypes with available sequence data. Table S11. List of top markers (−log10(P‐value) > 4.0) from association mapping using EMMAX model for leaf rolling scores and ΔNDVI from different experiments. Table S12. List of markers with annotations from gene models following the Rice Genome Annotation Project (Kawahara et al., 2013) and O [file PCE-42-1532-s001.zip › Supp Tables S11-S18.xlsx]

## Sheet: Supp. Table S11 Top markers
Supp. Table S11. List of top markers (−log10(P-value) > 4.0) from association mapping using EMMAX model for leaf rolling scores and ΔNDVI from different experiments.
Trait	Marker	Chromosome	Position	P-Value	−log10 (P-value)	Bonferroni P	FDR	Proportion of Variance Explained
BG02_drought_LRS_1124	SNP-8.6037049.	8	6038045	1.12913e-07	6.94726	0.0238159	0.0238159	0.518209
BG02_drought_LRS_1124	SNP-8.6028753.	8	6029749	1.51654e-07	6.81915	0.0319874	0.0159937	0.511026
BG02_drought_LRS_1124	SNP-8.6084695.	8	6085691	5.45632e-07	6.2631	0.115086	0.0383621	0.478641
BG02_drought_LRS_1124	SNP-8.6060024.	8	6061020	1.83207e-06	5.73706	0.386426	0.0966064	0.446135
BG02_drought_LRS_1124	SNP-8.6076486.	8	6077482	1.92536e-06	5.71549	0.406104	0.0812208	0.444763
BG02_drought_LRS_1124	SNP-8.6065682.	8	6066678	4.43811e-06	5.3528	0.936099	0.156016	0.421196
BG02_drought_LRS_1124	SNP-8.6032002.	8	6032998	4.48956e-06	5.3478	0.946952	0.135279	0.420864
BG02_drought_LRS_1124	SNP-8.5966904.	8	5967902	7.55358e-06	5.12185	1	0.199153	0.405707
BG02_drought_LRS_1124	SNP-8.6007841.	8	6008839	8.38962e-06	5.07626	1	0.196618	0.402604
BG02_drought_LRS_1124	SNP-8.6009143.	8	6010141	8.38962e-06	5.07626	1	0.176956	0.402604
BG02_drought_LRS_1124	SNP-8.6037501.	8	6038497	1.00878e-05	4.9962	1	0.193431	0.39712
BG02_drought_LRS_1124	SNP-8.6112578.	8	6113574	1.02738e-05	4.98827	1	0.180582	0.396574
BG02_drought_LRS_1124	SNP-8.5986389.	8	5987387	1.03896e-05	4.9834	1	0.16857	0.396239
BG02_drought_LRS_1124	SNP-8.5958671.	8	5959669	1.20778e-05	4.91801	1	0.181963	0.391719
BG02_drought_LRS_1124	SNP-8.5985610.	8	5986608	1.21089e-05	4.91689	1	0.17027	0.391642
BG02_drought_LRS_1124	SNP-8.6007631.	8	6008629	1.78386e-05	4.74864	1	0.235161	0.379867
BG02_drought_LRS_1124	SNP-8.6045764.	8	6046760	1.97794e-05	4.70379	1	0.245408	0.376693
BG02_drought_LRS_1124	SNP-8.6019884.	8	6020882	2.04975e-05	4.6883	1	0.240189	0.375594
BG02_drought_LRS_1124	SNP-8.5987048.	8	5988046	2.22654e-05	4.65237	1	0.247173	0.373037
BG02_drought_LRS_1124	SNP-8.6097384.	8	6098380	2.27747e-05	4.64255	1	0.240185	0.372337
BG02_drought_LRS_1124	SNP-8.6046730.	8	6047726	2.38799e-05	4.62197	1	0.239848	0.370866
BG02_drought_LRS_1124	SNP-8.6036179.	8	6037175	2.43628e-05	4.61327	1	0.233576	0.370244
BG02_drought_LRS_1124	SNP-8.6047080.	8	6048076	2.76816e-05	4.55781	1	0.253856	0.366262
BG02_drought_LRS_1124	SNP-8.6037290.	8	6038286	3.08009e-05	4.51144	1	0.270693	0.362915
BG02_drought_LRS_1124	SNP-8.6101543.	8	6102539	3.46824e-05	4.45989	1	0.292613	0.359177
BG02_drought_LRS_1124	SNP-3.23618157.	3	23619984	5.27378e-05	4.27788	1	0.427831	0.345817
BG02_drought_LRS_1124	SNP-8.8607335.	8	8608332	5.96261e-05	4.22456	1	0.465797	0.341858
BG02_drought_LRS_1124	SNP-8.6023073.	8	6024071	6.02357e-05	4.22015	1	0.453754	0.341529
BG02_drought_LRS_1124	SNP-8.5986335.	8	5987333	6.6153e-05	4.17945	1	0.481144	0.33849
LRI_2010DSstress_322010	SNP-5.20416723.	5	20479253	2.40952e-05	4.61807	1	1	0.190255
LRI_2010DSstress_322010	SNP-11.14571305.	11	15034992	2.45357e-05	4.6102	1	1	0.189924
LRI_2010DSstress_322010	SNP-5.3181430.	5	3181455	2.72639e-05	4.56441	1	1	0.188
LRI_2010DSstress_322010	SNP-5.3300703.	5	3300728	2.82169e-05	4.54949	1	1	0.187372
LRI_2010DSstress_322010	SNP-5.3244692.	5	3244717	3.1314e-05	4.50426	1	1	0.185466
LRI_2010DSstress_322010	SNP-5.3332632.	5	3332658	3.1314e-05	4.50426	1	1	0.185466
LRI_2010DSstress_322010	SNP-5.3332728.	5	3332754	3.1314e-05	4.50426	1	0.943548	0.185466
LRI_2010DSstress_322010	SNP-5.3341514.	5	3341540	3.1314e-05	4.50426	1	0.825604	0.185466
LRI_2010DSstress_322010	SNP-5.3343208.	5	3343234	3.1314e-05	4.50426	1	0.73387	0.185466
LRI_2010DSstress_322010	SNP-5.3201962.	5	3201987	3.31347e-05	4.47972	1	0.698886	0.184431
LRI_2010DSstress_322010	SNP-2.32442548.	2	32448418	3.81913e-05	4.41804	1	0.732311	0.181824
LRI_2010DSstress_322010	SNP-5.3184658.	5	3184683	4.6005e-05	4.33719	1	0.808627	0.178397
LRI_2010DSstress_322010	SNP-5.3203564.	5	3203589	7.14829e-05	4.1458	1	1	0.170242
LRI_2010DSstress_322010	SNP-8.27763141.	8	27765856	7.17715e-05	4.14405	1	1	0.170167
LRI_2010DSstress_322010	SNP-1.5354222.	1	5355223	7.4195e-05	4.12963	1	1	0.16955
LRI_2010DSstress_322010	SNP-5.3203805.	5	3203830	8.31508e-05	4.08013	1	1	0.16743
LRI_2010DSstress_322010	SNP-11.11262377.	11	11268061	8.37808e-05	4.07686	1	1	0.167289
LRI_2010DSstress_322010	SNP-1.7745250.	1	7746251	8.63208e-05	4.06388	1	1	0.166733
LRI_2010DSstress_322010	SNP-3.3761482.	3	3762487	9.15608e-05	4.03829	1	1	0.165635
LRI_2010DSstress_322010	SNP-1.23807197.	1	23808242	9.60361e-05	4.01757	1	1	0.164744
LRI_2012DS9M_39	SNP-4.22897111.	4	23082258	2.47662e-06	5.60614	0.522377	0.522377	0.315527
LRI_2012DS9M_39	SNP-4.30734517.	4	30919639	2.52109e-06	5.59841	0.531757	0.265878	0.315128
LRI_2012DS9M_39	SNP-3.32623574.	3	32630704	2.67867e-06	5.57208	0.564993	0.188331	0.313765
LRI_2012DS9M_39	SNP-3.35883593.	3	35890725	4.05943e-06	5.39153	0.856227	0.214057	0.304352
LRI_2012DS9M_39	SNP-3.32623501.	3	32630631	4.74606e-06	5.32367	1	0.200211	0.300784
LRI_2012DS9M_39	SNP-11.8283396.	11	8288787	6.65074e-06	5.17713	1	0.233799	0.293024
LRI_2012DS9M_39	SNP-8.26425296.	8	26428011	6.9048e-06	5.16085	1	0.208054	0.292158
LRI_2012DS9M_39	SNP-4.1941121.	4	1945526	7.58068e-06	5.12029	1	0.199867	0.289994
LRI_2012DS9M_39	SNP-8.26408114.	8	26410829	7.9615e-06	5.09901	1	0.186585	0.288856
LRI_2012DS9M_39	SNP-11.8030743.	11	8034999	8.40504e-06	5.07546	1	0.177282	0.287596
LRI_2012DS9M_39	SNP-3.35864108.	3	35871240	8.82792e-06	5.05414	1	0.169274	0.286453
LRI_2012DS9M_39	SNP-4.1857526.	4	1861931	1.14991e-05	4.93934	1	0.202119	0.28027
LRI_2012DS9M_39	SNP-2.28362463.	2	28368333	1.22186e-05	4.91298	1	0.198245	0.278844
LRI_2012DS9M_39	SNP-3.35875761.	3	35882893	1.23224e-05	4.9093	1	0.185648	0.278645
LRI_2012DS9M_39	SNP-11.8094798.	11	8099054	1.24606e-05	4.90446	1	0.175216	0.278383
LRI_2012DS9M_39	SNP-11.8177273.	11	8181529	1.24606e-05	4.90446	1	0.164265	0.278383
LRI_2012DS9M_39	SNP-11.8186598.	11	8190854	1.24606e-05	4.90446	1	0.154602	0.278383
LRI_2012DS9M_39	SNP-11.8195315.	11	8200706	1.24606e-05	4.90446	1	0.146013	0.278383
LRI_2012DS9M_39	SNP-3.32664804.	3	32671934	1.30309e-05	4.88503	1	0.144658	0.277329
LRI_2012DS9M_39	SNP-3.32632974.	3	32640104	1.39724e-05	4.85473	1	0.147355	0.275684
LRI_2012DS9M_39	SNP-11.8392473.	11	8397864	1.42334e-05	4.84669	1	0.142959	0.275247
LRI_2012DS9M_39	SNP-11.8401660.	11	8407051	1.46207e-05	4.83503	1	0.140175	0.274613
LRI_2012DS9M_39	SNP-7.23737864.	7	23738858	1.54429e-05	4.81127	1	0.14162	0.273319
LRI_2012DS9M_39	SNP-3.17895386.	3	17896605	1.59356e-05	4.79763	1	0.140049	0.272575
LRI_2012DS9M_39	SNP-11.13736585.	11	14200265	1.67167e-05	4.77685	1	0.141038	0.27144
LRI_2012DS9M_39	SNP-9.18971485.	9	18972486	1.81702e-05	4.74064	1	0.147404	0.26946
LRI_2012DS9M_39	SNP-3.35896791.	3	35903923	1.8795e-05	4.72596	1	0.146826	0.268655
LRI_2012DS9M_39	SNP-11.8043271.	11	8047527	1.98085e-05	4.70315	1	0.149217	0.267404
LRI_2012DS9M_39	SNP-7.16111463.	7	16112457	2.03446e-05	4.69155	1	0.147971	0.266767
LRI_2012DS9M_39	SNP-9.22815231.	9	22815713	2.09159e-05	4.67952	1	0.147055	0.266106
LRI_2012DS9M_39	SNP-4.22858472.	4	23043581	2.10602e-05	4.67654	1	0.143293	0.265942
LRI_2012DS9M_39	SNP-9.19031926.	9	19032927	2.16643e-05	4.66425	1	0.142797	0.265266
LRI_2012DS9M_39	SNP-11.8060472.	11	8064728	2.21379e-05	4.65486	1	0.141497	0.264749
LRI_2012DS9M_39	SNP-3.35895034.	3	35902166	2.25444e-05	4.64696	1	0.139857	0.264314
LRI_2012DS9M_39	SNP-9.19026790.	9	19027791	2.27393e-05	4.64322	1	0.137035	0.264108
LRI_2012DS9M_39	SNP-4.30753140.	4	30938261	2.65168e-05	4.57648	1	0.155361	0.260423
LRI_2012DS9M_39	SNP-4.1880540.	4	1884945	2.78815e-05	4.55468	1	0.158942	0.259216
LRI_2012DS9M_39	SNP-11.17010168.	11	17476314	2.90175e-05	4.53734	1	0.161065	0.258254
LRI_2012DS9M_39	SNP-12.14734414.	12	14737074	3.24542e-05	4.48873	1	0.175521	0.255553
LRI_2012DS9M_39	SNP-1.36788409.	1	36789453	3.4975e-05	4.45624	1	0.184426	0.253743
LRI_2012DS9M_39	SNP-7.16131292.	7	16132286	3.52766e-05	4.45251	1	0.181479	0.253535
LRI_2012DS9M_39	SNP-4.30974019.	4	31159129	3.96686e-05	4.40155	1	0.199215	0.250688
LRI_2012DS9M_39	SNP-4.32863705.	4	33048819	4.13535e-05	4.38349	1	0.202847	0.249677
LRI_2012DS9M_39	SNP-3.32629719.	3	32636849	4.36039e-05	4.36047	1	0.209024	0.248387
LRI_2012DS9M_39	SNP-8.22049363.	8	22052077	4.55878e-05	4.34115	1	0.213678	0.247302
LRI_2012DS9M_39	SNP-3.32641603.	3	32648733	4.60075e-05	4.33717	1	0.210957	0.247078
LRI_2012DS9M_39	SNP-3.32681977.	3	32689107	4.60075e-05	4.33717	1	0.206469	0.247078
LRI_2012DS9M_39	SNP-7.16907502.	7	16908496	4.66371e-05	4.33127	1	0.204934	0.246747
LRI_2012DS9M_39	SNP-1.15685372.	1	15686399	5.11659e-05	4.29102	1	0.220246	0.244482
LRI_2012DS9M_39	SNP-12.13975318.	12	13977979	5.15332e-05	4.28791	1	0.217391	0.244307
LRI_2012DS9M_39	SNP-11.8029594.	11	8033850	5.53564e-05	4.25683	1	0.22894	0.242553
LRI_2012DS9M_39	SNP-4.1992357.	4	1996762	5.76877e-05	4.23892	1	0.233994	0.241541
LRI_2012DS9M_39	SNP-3.32628291.	3	32635421	6.01386e-05	4.22085	1	0.239332	0.240519
LRI_2012DS9M_39	SNP-8.26408505.	8	26411220	6.20411e-05	4.20732	1	0.242331	0.239754
LRI_2012DS9M_39	SNP-10.1359883.	10	1360907	6.40575e-05	4.19343	1	0.245658	0.238967
LRI_2012DS9M_39	SNP-1.15441262.	1	15442289	6.44306e-05	4.19091	1	0.242677	0.238824
LRI_2012DS9M_39	SNP-11.8029703.	11	8033959	6.67102e-05	4.17581	1	0.246855	0.237967
LRI_2012DS9M_39	SNP-7.16898583.	7	16899577	6.90744e-05	4.16068	1	0.251196	0.237108
LRI_2012DS9M_39	SNP-10.8250333.	10	8321472	7.02003e-05	4.15366	1	0.250964	0.23671
LRI_2012DS9M_39	SNP-8.11945227.	8	11946223	7.09476e-05	4.14906	1	0.249408	0.236448
LRI_2012DS9M_39	SNP-4.1878688.	4	1883093	7.18027e-05	4.14386	1	0.248276	0.236152
LRI_2012DS9M_39	SNP-4.1909815.	4	1914220	7.18027e-05	4.14386	1	0.244272	0.236152
LRI_2012DS9M_39	SNP-11.8431318.	11	8436709	7.29684e-05	4.13687	1	0.244297	0.235755
LRI_2012DS9M_39	SNP-12.14731896.	12	14734556	7.52251e-05	4.12364	1	0.247917	0.235002
LRI_2012DS9M_39	SNP-9.22450186.	9	22450668	7.64357e-05	4.1167	1	0.248031	0.234607
LRI_2012DS9M_39	SNP-11.16540542.	11	17006691	7.66545e-05	4.11546	1	0.244973	0.234537
LRI_2012DS9M_39	SNP-4.1907177.	4	1911582	7.85143e-05	4.10505	1	0.247171	0.233943
LRI_2012DS9M_39	SNP-11.8032085.	11	8036341	8.02152e-05	4.09574	1	0.248812	0.233413
LRI_2012DS9M_39	SNP-9.15651094.	9	15652096	8.07762e-05	4.09272	1	0.246921	0.23324
LRI_2012DS9M_39	SNP-10.1353241.	10	1354265	8.34616e-05	4.07851	1	0.251485	0.23243
LRI_2012DS9M_39	SNP-8.26494615.	8	26497330	8.54091e-05	4.0685	1	0.253729	0.231858
LRI_2012DS9M_39	SNP-12.13761047.	12	13763710	8.57005e-05	4.06702	1	0.251058	0.231773
LRI_2012DS9M_39	SNP-5.25277479.	5	25340059	9.05557e-05	4.04308	1	0.261648	0.230405
LRI_2012DS9M_39	SNP-8.10661359.	8	10662356	9.2295e-05	4.03482	1	0.263069	0.229933
LRI_2012DS9M_39	SNP-10.19001674.	10	19073118	9.27587e-05	4.03265	1	0.260866	0.229808
LRI_2012DS9M_39	SNP-3.35910927.	3	35918059	9.91687e-05	4.00363	1	0.275223	0.228146
LRI_2012DS9M_39	SNP-9.22814711.	9	22815193	9.93154e-05	4.00298	1	0.272051	0.228109
LRI_2012DS9M_39	SNP-8.26432403.	8	26435118	9.99179e-05	4.00036	1	0.270192	0.227958
LRI_2012DS9M_410	SNP-9.22747168.	9	22747650	2.46912e-09	8.60746	0.000520795	0.000520795	0.455362
LRI_2012DS9M_410	SNP-9.22739510.	9	22739992	1.1222e-08	7.94993	0.00236698	0.00118349	0.427256
LRI_2012DS9M_410	SNP-9.22764425.	9	22764907	2.0693e-08	7.68418	0.00436462	0.00145487	0.415509
LRI_2012DS9M_410	SNP-9.22715928.	9	22716410	2.5276e-08	7.59729	0.00533128	0.00133282	0.411619
LRI_2012DS9M_410	SNP-9.22730307.	9	22730789	2.5276e-08	7.59729	0.00533128	0.00106626	0.411619
LRI_2012DS9M_410	SNP-9.22748888.	9	22749370	2.5276e-08	7.59729	0.00533128	0.000888547	0.411619
LRI_2012DS9M_410	SNP-9.22755366.	9	22755848	2.5276e-08	7.59729	0.00533128	0.000761611	0.411619
LRI_2012DS9M_410	SNP-9.22755877.	9	22756359	2.5276e-08	7.59729	0.00533128	0.00066641	0.411619
LRI_2012DS9M_410	SNP-9.22771900.	9	22772382	2.5276e-08	7.59729	0.00533128	0.000592364	0.411619
LRI_2012DS9M_410	SNP-9.22781961.	9	22782443	2.5276e-08	7.59729	0.00533128	0.000533128	0.411619
LRI_2012DS9M_410	SNP-8.17845916.	8	17848630	9.28143e-08	7.03239	0.0195767	0.0017797	0.385721
LRI_2012DS9M_410	SNP-7.1447398.	7	1448399	1.22834e-07	6.91068	0.0259084	0.00215904	0.380003
LRI_2012DS9M_410	SNP-5.16218247.	5	16275766	2.00639e-07	6.69758	0.0423194	0.00325534	0.369871
LRI_2012DS9M_410	SNP-9.22743768.	9	22744250	4.56843e-07	6.34023	0.0963587	0.00688276	0.352532
LRI_2012DS9M_410	SNP-6.18621788.	6	18622786	5.65365e-07	6.24767	0.119248	0.0079499	0.34797
LRI_2012DS9M_410	SNP-9.22712391.	9	22712873	5.70706e-07	6.24359	0.120375	0.00752343	0.347768
LRI_2012DS9M_410	SNP-5.16244228.	5	16301747	6.89905e-07	6.16121	0.145517	0.00855982	0.343681
LRI_2012DS9M_410	SNP-9.22814711.	9	22815193	1.04209e-06	5.9821	0.2198	0.0122111	0.334714
LRI_2012DS9M_410	SNP-5.668559.	5	668560	1.0669e-06	5.97188	0.225034	0.0118439	0.334199
LRI_2012DS9M_410	SNP-7.16249268.	7	16250262	1.25962e-06	5.89976	0.265683	0.0132842	0.330554
LRI_2012DS9M_410	SNP-1.1349206.	1	1350207	1.42746e-06	5.84544	0.301084	0.0143373	0.327797
LRI_2012DS9M_410	SNP-5.710311.	5	710312	1.54565e-06	5.81089	0.326013	0.0148188	0.326038
LRI_2012DS9M_410	SNP-11.8462793.	11	8468184	1.56452e-06	5.80562	0.329993	0.0143475	0.325769
LRI_2012DS9M_410	SNP-4.4550572.	4	4554970	1.59671e-06	5.79678	0.336782	0.0140326	0.325318
LRI_2012DS9M_410	SNP-9.22775795.	9	22776277	1.71269e-06	5.76632	0.361246	0.0144498	0.323763
LRI_2012DS9M_410	SNP-3.467282.	3	468285	1.95014e-06	5.70993	0.411329	0.0158203	0.320874
LRI_2012DS9M_410	SNP-5.759988.	5	760007	2.11735e-06	5.67421	0.446598	0.0165407	0.319038
LRI_2012DS9M_410	SNP-9.22804298.	9	22804780	2.13734e-06	5.67013	0.450813	0.0161005	0.318828
LRI_2012DS9M_410	SNP-7.10838197.	7	10839192	2.1407e-06	5.66944	0.451523	0.0155697	0.318793
LRI_2012DS9M_410	SNP-5.706340.	5	706341	2.23222e-06	5.65126	0.470826	0.0156942	0.317856
LRI_2012DS9M_410	SNP-9.17801317.	9	17802319	2.31413e-06	5.63561	0.488104	0.0157453	0.317049
LRI_2012DS9M_410	SNP-9.22815133.	9	22815615	2.32119e-06	5.63429	0.489591	0.0152997	0.316981
LRI_2012DS9M_410	SNP-3.470581.	3	471584	2.34087e-06	5.63062	0.493743	0.0149619	0.316792
LRI_2012DS9M_410	SNP-10.1351817.	10	1352841	2.37614e-06	5.62413	0.501182	0.0147406	0.316457
LRI_2012DS9M_410	SNP-2.697617.	2	697618	2.40548e-06	5.6188	0.507371	0.0144963	0.316181
LRI_2012DS9M_410	SNP-7.10878827.	7	10879822	2.57613e-06	5.58903	0.543366	0.0150935	0.314642
LRI_2012DS9M_410	SNP-9.22802209.	9	22802691	2.99603e-06	5.52345	0.631932	0.0170792	0.311241
LRI_2012DS9M_410	SNP-9.22734093.	9	22734575	3.13368e-06	5.50395	0.660965	0.0173938	0.310226
LRI_2012DS9M_410	SNP-8.26892872.	8	26895587	3.47234e-06	5.45938	0.732397	0.0187794	0.307902
LRI_2012DS9M_410	SNP-9.19027230.	9	19028231	3.53938e-06	5.45107	0.746538	0.0186634	0.307469
LRI_2012DS9M_410	SNP-9.22789525.	9	22790007	3.64821e-06	5.43792	0.769491	0.0187681	0.306781
LRI_2012DS9M_410	SNP-5.16171672.	5	16229191	3.89961e-06	5.40898	0.822517	0.0195837	0.305266
LRI_2012DS9M_410	SNP-11.8265704.	11	8271095	3.92992e-06	5.40562	0.828911	0.019277	0.30509
LRI_2012DS9M_410	SNP-3.485459.	3	486462	4.1542e-06	5.38151	0.876217	0.019914	0.303826
LRI_2012DS9M_410	SNP-3.11352559.	3	11353842	4.41789e-06	5.35479	0.931834	0.0207074	0.302422
LRI_2012DS9M_410	SNP-7.10435568.	7	10436563	4.53628e-06	5.3433	0.956806	0.0208001	0.301818
LRI_2012DS9M_410	SNP-8.26947729.	8	26950444	4.70012e-06	5.32789	0.991363	0.0210928	0.301007
LRI_2012DS9M_410	SNP-11.884294.	11	885294	4.70012e-06	5.32789	0.991363	0.0206534	0.301007
LRI_2012DS9M_410	SNP-8.12258202.	8	12259198	4.73532e-06	5.32465	0.998788	0.0203834	0.300836
LRI_2012DS9M_410	SNP-3.1249820.	3	1250823	5.08743e-06	5.2935	1	0.0214611	0.299193
LRI_2012DS9M_410	SNP-9.22760033.	9	22760515	5.1326e-06	5.28966	1	0.0212271	0.29899
LRI_2012DS9M_410	SNP-5.535778.	5	535779	5.26857e-06	5.27831	1	0.0213704	0.29839
LRI_2012DS9M_410	SNP-8.16803942.	8	16806657	5.45083e-06	5.26354	1	0.0216926	0.297609
LRI_2012DS9M_410	SNP-3.22734125.	3	22735637	6.27366e-06	5.20248	1	0.0245048	0.294372
LRI_2012DS9M_410	SNP-3.1233888.	3	1234891	6.43265e-06	5.19161	1	0.024669	0.293795
LRI_2012DS9M_410	SNP-5.723539.	5	723540	6.56991e-06	5.18244	1	0.0247454	0.293307
LRI_2012DS9M_410	SNP-8.7294372tc.	8	7295368	6.62583e-06	5.17876	1	0.0245183	0.293111
LRI_2012DS9M_410	SNP-6.5290712.	6	5291712	7.11887e-06	5.14759	1	0.0258885	0.291451
LRI_2012DS9M_410	SNP-8.26894162.	8	26896877	7.24181e-06	5.14015	1	0.0258892	0.291054
LRI_2012DS9M_410	SNP-3.14121543.	3	14122855	8.2269e-06	5.08476	1	0.0289207	0.288094
LRI_2012DS9M_410	SNP-5.21560117.	5	21622676	8.36142e-06	5.07772	1	0.0289117	0.287717
LRI_2012DS9M_410	SNP-9.22807391.	9	22807873	8.52764e-06	5.06917	1	0.0290109	0.287259
LRI_2012DS9M_410	SNP-8.6085166.	8	6086162	8.64026e-06	5.06347	1	0.0289274	0.286954
LRI_2012DS9M_410	SNP-7.5410421.	7	5411421	8.84913e-06	5.0531	1	0.0291638	0.286397
LRI_2012DS9M_410	SNP-9.22815231.	9	22815713	9.27006e-06	5.03292	1	0.0300811	0.285314
LRI_2012DS9M_410	SNP-5.696105.	5	696106	9.28198e-06	5.03236	1	0.0296634	0.285284
LRI_2012DS9M_410	SNP-3.17931695.	3	17932914	9.60702e-06	5.01741	1	0.0302439	0.28448
LRI_2012DS9M_410	SNP-4.17899849.	4	18071809	9.68519e-06	5.01389	1	0.0300416	0.284291
LRI_2012DS9M_410	SNP-5.692901.	5	692902	9.89653e-06	5.00452	1	0.0302522	0.283786
LRI_2012DS9M_410	SNP-7.24500602.	7	24501597	9.94757e-06	5.00228	1	0.0299739	0.283666
LRI_2012DS9M_410	SNP-5.21563942.	5	21626501	1.0108e-05	4.99534	1	0.0300282	0.283292
LRI_2012DS9M_410	SNP-9.7952056.	9	7953057	1.04326e-05	4.98161	1	0.030562	0.282552
LRI_2012DS9M_410	SNP-5.24532943.	5	24595524	1.05353e-05	4.97735	1	0.0304402	0.282323
LRI_2012DS9M_410	SNP-9.7958331.	9	7959332	1.07857e-05	4.96715	1	0.0307425	0.281773
LRI_2012DS9M_410	SNP-6.10431671.	6	10432671	1.15456e-05	4.93758	1	0.0324697	0.280176
LRI_2012DS9M_410	SNP-11.24593374.	11	25059535	1.18083e-05	4.92781	1	0.0327716	0.279647
LRI_2012DS9M_410	SNP-7.5264335.	7	5265335	1.18536e-05	4.92615	1	0.0324701	0.279557
LRI_2012DS9M_410	SNP-2.33020521.	2	33026391	1.27682e-05	4.89387	1	0.0345269	0.277809
LRI_2012DS9M_410	SNP-11.19583023.	11	20049101	1.34333e-05	4.87182	1	0.0358657	0.276613
LRI_2012DS9M_410	SNP-5.762144.	5	762163	1.39176e-05	4.85644	1	0.0366943	0.275777
LRI_2012DS9M_410	SNP-11.17663613.	11	18129756	1.41884e-05	4.84807	1	0.0369463	0.275322
LRI_2012DS9M_410	SNP-6.15588618.	6	15589617	1.42568e-05	4.84598	1	0.0366719	0.275208
LRI_2012DS9M_410	SNP-4.1903154.	4	1907559	1.43822e-05	4.84217	1	0.0365487	0.275001
LRI_2012DS9M_410	SNP-1.382274.	1	383275	1.44955e-05	4.83877	1	0.0363981	0.274816
LRI_2012DS9M_410	SNP-9.22741924.	9	22742406	1.4517e-05	4.83812	1	0.0360232	0.274781
LRI_2012DS9M_410	SNP-2.969013.	2	969014	1.52285e-05	4.81734	1	0.0373492	0.27365
LRI_2012DS9M_410	SNP-7.15518610.	7	15519604	1.57634e-05	4.80235	1	0.0382169	0.272832
LRI_2012DS9M_410	SNP-1.4714542.	1	4715543	1.71486e-05	4.76577	1	0.0411026	0.270835
LRI_2012DS9M_410	SNP-8.5620515.	8	5621513	1.73919e-05	4.75965	1	0.0412175	0.2705
LRI_2012DS9M_410	SNP-5.658349.	5	658350	1.75093e-05	4.75673	1	0.0410346	0.27034
LRI_2012DS9M_410	SNP-5.658472.	5	658473	1.75093e-05	4.75673	1	0.0405837	0.27034
LRI_2012DS9M_410	SNP-5.757571.	5	757572	1.75093e-05	4.75673	1	0.0401426	0.27034
LRI_2012DS9M_410	SNP-9.10042163.	9	10043165	1.76174e-05	4.75406	1	0.0399561	0.270194
LRI_2012DS9M_410	SNP-7.15008730.	7	15009724	1.76201e-05	4.75399	1	0.039537	0.270191
LRI_2012DS9M_410	SNP-8.12269463.	8	12270459	1.82001e-05	4.73993	1	0.0404085	0.269421
LRI_2012DS9M_410	SNP-6.5675174.	6	5676174	1.82913e-05	4.73775	1	0.0401881	0.269302
LRI_2012DS9M_410	SNP-12.19905955.	12	19934486	1.8327e-05	4.73691	1	0.0398513	0.269255
LRI_2012DS9M_410	SNP-2.20783970.	2	20789839	1.84925e-05	4.733	1	0.0398009	0.269041
LRI_2012DS9M_410	SNP-8.4078059.	8	4079057	1.88541e-05	4.72459	1	0.0401693	0.268581
LRI_2012DS9M_410	SNP-7.8526197.	7	8527193	1.89383e-05	4.72266	1	0.0399452	0.268474
LRI_2012DS9M_410	SNP-2.20700225.	2	20706094	1.96814e-05	4.70594	1	0.0411016	0.267558
LRI_2012DS9M_410	SNP-2.20783642.	2	20789511	1.96814e-05	4.70594	1	0.0406986	0.267558
LRI_2012DS9M_410	SNP-1.309100.	1	310101	2.02662e-05	4.69323	1	0.0415011	0.266859
LRI_2012DS9M_410	SNP-7.16408098.	7	16409092	2.08988e-05	4.67988	1	0.0423849	0.266126
LRI_2012DS9M_410	SNP-4.1822146.	4	1826552	2.15066e-05	4.66743	1	0.0432022	0.265441
LRI_2012DS9M_410	SNP-9.19026790.	9	19027791	2.16649e-05	4.66424	1	0.0431097	0.265266
LRI_2012DS9M_410	SNP-11.10431465.	11	10436921	2.28658e-05	4.64081	1	0.0450741	0.263975
LRI_2012DS9M_410	SNP-3.3265257.	3	3266262	2.33888e-05	4.63099	1	0.0456781	0.263434
LRI_2012DS9M_410	SNP-5.684424.	5	684425	2.42484e-05	4.61532	1	0.0469224	0.262569
LRI_2012DS9M_410	SNP-2.22196750.	2	22202620	2.45866e-05	4.6093	1	0.0471443	0.262237
LRI_2012DS9M_410	SNP-12.12685827.	12	12688489	2.48492e-05	4.60469	1	0.0472186	0.261982
LRI_2012DS9M_410	SNP-8.17393008.	8	17395723	2.48854e-05	4.60406	1	0.0468652	0.261947
LRI_2012DS9M_410	SNP-2.20537389.	2	20543258	2.49339e-05	4.60321	1	0.046541	0.261901
LRI_2012DS9M_410	SNP-7.15630189.	7	15631183	2.58689e-05	4.58722	1	0.0478627	0.261017
LRI_2012DS9M_410	SNP-1.37873789.	1	37874833	2.58952e-05	4.58678	1	0.0474947	0.260992
LRI_2012DS9M_410	SNP-8.26918427.	8	26921142	2.60885e-05	4.58355	1	0.0474368	0.260814
LRI_2012DS9M_410	SNP-1.16730474.	1	16731501	2.70425e-05	4.56795	1	0.0487512	0.259951
LRI_2012DS9M_410	SNP-1.56031.	1	57032	2.71213e-05	4.56669	1	0.0484788	0.259881
LRI_2012DS9M_410	SNP-5.738504.	5	738505	2.79248e-05	4.55401	1	0.0494957	0.259178
LRI_2012DS9M_410	SNP-5.692270.	5	692271	2.87343e-05	4.5416	1	0.0505061	0.25849
LRI_2012DS9M_410	SNP-5.21575740.	5	21638299	2.87666e-05	4.54111	1	0.050145	0.258463
LRI_2012DS9M_410	SNP-11.26453660.	11	26925274	3.00849e-05	4.52165	1	0.0520131	0.257383
LRI_2012DS9M_410	SNP-5.16248343.	5	16305862	3.01788e-05	4.5203	1	0.0517513	0.257308
LRI_2012DS9M_410	SNP-5.15753483.	5	15810943	3.04963e-05	4.51575	1	0.051874	0.257055
LRI_2012DS9M_410	SNP-8.16889348.	8	16892063	3.17436e-05	4.49834	1	0.0535637	0.256088
LRI_2012DS9M_410	SNP-9.17554761.	9	17555763	3.19065e-05	4.49612	1	0.0534113	0.255964
LRI_2012DS9M_410	SNP-10.2480329.	10	2481353	3.23538e-05	4.49007	1	0.0537335	0.255628
LRI_2012DS9M_410	SNP-5.10306322.	5	10306394	3.26296e-05	4.48639	1	0.0537682	0.255422
LRI_2012DS9M_410	SNP-4.3678390.	4	3682785	3.32569e-05	4.47812	1	0.0543771	0.254962
LRI_2012DS9M_410	SNP-4.13486071.	4	13495358	3.37756e-05	4.4714	1	0.0548004	0.254588
LRI_2012DS9M_410	SNP-8.10287128.	8	10288125	3.39105e-05	4.46967	1	0.0545993	0.254491
LRI_2012DS9M_410	SNP-9.8200833.	9	8201834	3.40354e-05	4.46807	1	0.0543851	0.254402
LRI_2012DS9M_410	SNP-5.8419615.	5	8419688	3.52219e-05	4.45319	1	0.055858	0.253573
LRI_2012DS9M_410	SNP-8.16901067.	8	16903782	3.52744e-05	4.45254	1	0.0555237	0.253537
LRI_2012DS9M_410	SNP-4.4643132.	4	4647693	3.56361e-05	4.44811	1	0.0556775	0.253289
LRI_2012DS9M_410	SNP-3.3262776.	3	3263781	3.63175e-05	4.43988	1	0.056325	0.25283
LRI_2012DS9M_410	SNP-7.15646764.	7	15647758	3.658e-05	4.43676	1	0.056318	0.252656
LRI_2012DS9M_410	SNP-5.684336.	5	684337	3.80829e-05	4.41927	1	0.0582069	0.251679
LRI_2012DS9M_410	SNP-8.15016852.	8	15019567	3.81784e-05	4.41818	1	0.0579331	0.251618
LRI_2012DS9M_410	SNP-7.16065417.	7	16066411	3.82367e-05	4.41752	1	0.0576071	0.251581
LRI_2012DS9M_410	SNP-1.2970211.	1	2971212	3.83003e-05	4.4168	1	0.0572938	0.251541
LRI_2012DS9M_410	SNP-8.17064811.	8	17067526	3.98371e-05	4.39971	1	0.059173	0.250585
LRI_2012DS9M_410	SNP-3.17157082.	3	17158273	4.0746e-05	4.38992	1	0.0600998	0.250037
LRI_2012DS9M_410	SNP-7.19651280.	7	19652274	4.1947e-05	4.3773	1	0.0614416	0.24933
LRI_2012DS9M_410	SNP-9.16263546.	9	16264548	4.20677e-05	4.37605	1	0.0611934	0.24926
LRI_2012DS9M_410	SNP-5.721300.	5	721301	4.22153e-05	4.37453	1	0.0609876	0.249175
LRI_2012DS9M_410	SNP-2.24313691.	2	24319561	4.29383e-05	4.36715	1	0.0616101	0.248761
LRI_2012DS9M_410	SNP-8.17270971.	8	17273686	4.38385e-05	4.35814	1	0.0624767	0.248256
LRI_2012DS9M_410	SNP-9.16400352.	9	16401354	4.50546e-05	4.34626	1	0.0637789	0.247589
LRI_2012DS9M_410	SNP-8.12055099.	8	12056095	4.51278e-05	4.34556	1	0.0634566	0.247549
LRI_2012DS9M_410	SNP-7.14682372.	7	14683366	4.54124e-05	4.34283	1	0.0634339	0.247396
LRI_2012DS9M_410	SNP-3.29801362.	3	29808323	4.55898e-05	4.34113	1	0.0632628	0.247301
LRI_2012DS9M_410	SNP-10.525804.	10	526829	4.70413e-05	4.32752	1	0.0648503	0.246536
LRI_2012DS9M_410	SNP-7.15575440.	7	15576434	4.71717e-05	4.32632	1	0.0646077	0.246468
LRI_2012DS9M_410	SNP-5.758772.	5	758773	4.73097e-05	4.32505	1	0.0643787	0.246397
LRI_2012DS9M_410	SNP-3.6115018.	3	6116019	4.75011e-05	4.3233	1	0.0642249	0.246298
LRI_2012DS9M_410	SNP-4.4040190.	4	4044584	4.83236e-05	4.31584	1	0.0649208	0.245879
LRI_2012DS9M_410	SNP-8.18080367.	8	18083081	4.86657e-05	4.31278	1	0.0649665	0.245707
LRI_2012DS9M_410	SNP-9.19031406.	9	19032407	5.01274e-05	4.29992	1	0.066497	0.244983
LRI_2012DS9M_410	SNP-6.8585898.	6	8586898	5.20029e-05	4.28397	1	0.0685538	0.244085
LRI_2012DS9M_410	SNP-4.3683035.	4	3687430	5.20276e-05	4.28377	1	0.0681604	0.244073
LRI_2012DS9M_410	SNP-7.19735018.	7	19736012	5.32481e-05	4.2737	1	0.0693287	0.243505
LRI_2012DS9M_410	SNP-7.15408301.	7	15409295	5.41457e-05	4.26644	1	0.0700648	0.243096
LRI_2012DS9M_410	SNP-7.15547252.	7	15548246	5.41457e-05	4.26644	1	0.0696376	0.243096
LRI_2012DS9M_410	SNP-7.15552081.	7	15553075	5.41457e-05	4.26644	1	0.0692155	0.243096
LRI_2012DS9M_410	SNP-7.15552494.	7	15553488	5.41457e-05	4.26644	1	0.0687986	0.243096
LRI_2012DS9M_410	SNP-7.15626492.	7	15627486	5.41457e-05	4.26644	1	0.0683866	0.243096
LRI_2012DS9M_410	SNP-8.11869527.	8	11870523	5.43099e-05	4.26512	1	0.0681858	0.243021
LRI_2012DS9M_410	SNP-9.19017815.	9	19018816	5.46501e-05	4.26241	1	0.0682069	0.242868
LRI_2012DS9M_410	SNP-11.18271437.	11	18737630	5.49614e-05	4.25994	1	0.0681919	0.242729
LRI_2012DS9M_410	SNP-12.19926431.	12	19954962	5.52086e-05	4.25799	1	0.0680981	0.242619
LRI_2012DS9M_410	SNP-11.10378147.	11	10383603	5.52181e-05	4.25792	1	0.0677138	0.242615
LRI_2012DS9M_410	SNP-5.743262.	5	743263	5.53914e-05	4.25656	1	0.0675337	0.242538
LRI_2012DS9M_410	SNP-9.19022407.	9	19023408	5.67105e-05	4.24634	1	0.0687445	0.241961
LRI_2012DS9M_410	SNP-1.15135730.	1	15136757	5.8746e-05	4.23102	1	0.070805	0.241095
LRI_2012DS9M_410	SNP-5.745088.	5	745089	5.89678e-05	4.22938	1	0.0706686	0.241002
LRI_2012DS9M_410	SNP-8.7795388.	8	7796385	5.92146e-05	4.22757	1	0.0705633	0.2409
LRI_2012DS9M_410	SNP-7.8867065.	7	8868060	5.94498e-05	4.22585	1	0.0704457	0.240802
LRI_2012DS9M_410	SNP-4.32000845.	4	32185953	5.94989e-05	4.22549	1	0.07011	0.240782
LRI_2012DS9M_410	SNP-10.9511276.	10	9582456	5.95208e-05	4.22533	1	0.0697461	0.240773
LRI_2012DS9M_410	SNP-2.6070090.	2	6070091	6.18497e-05	4.20866	1	0.0720748	0.23983
LRI_2012DS9M_410	SNP-5.21591739.	5	21654298	6.23249e-05	4.20534	1	0.0722295	0.239641
LRI_2012DS9M_410	SNP-2.33424278.	2	33430148	6.53528e-05	4.18474	1	0.0753247	0.238474
LRI_2012DS9M_410	SNP-7.19653698.	7	19654692	6.58765e-05	4.18127	1	0.0755156	0.238277
LRI_2012DS9M_410	SNP-4.356283.	4	357284	6.66466e-05	4.17622	1	0.0759854	0.237991
LRI_2012DS9M_410	SNP-1.20399608.	1	20400654	6.67208e-05	4.17574	1	0.075661	0.237963
LRI_2012DS9M_410	SNP-2.6074811.	2	6074812	6.74086e-05	4.17128	1	0.0760322	0.23771
LRI_2012DS9M_410	SNP-2.6077991.	2	6077992	6.74086e-05	4.17128	1	0.0756277	0.23771
LRI_2012DS9M_410	SNP-2.6097956.	2	6097957	6.74086e-05	4.17128	1	0.0752276	0.23771
LRI_2012DS9M_410	SNP-2.6111390.	2	6111391	6.74086e-05	4.17128	1	0.0748317	0.23771
LRI_2012DS9M_410	SNP-6.13489062.	6	13490062	6.97869e-05	4.15623	1	0.0770663	0.236855
LRI_2012DS9M_410	SNP-5.546275.	5	546276	6.98902e-05	4.15558	1	0.0767783	0.236819
LRI_2012DS9M_410	SNP-1.20359524.	1	20360570	7.02043e-05	4.15364	1	0.0767238	0.236708
LRI_2012DS9M_410	SNP-1.20412575.	1	20413621	7.02043e-05	4.15364	1	0.0763283	0.236708
LRI_2012DS9M_410	SNP-3.1232437.	3	1233440	7.03078e-05	4.153	1	0.0760489	0.236672
LRI_2012DS9M_410	SNP-4.29064173.	4	29249317	7.03469e-05	4.15276	1	0.0757029	0.236658
LRI_2012DS9M_410	SNP-3.24060747.	3	24062575	7.14319e-05	4.14611	1	0.0764804	0.23628
LRI_2012DS9M_410	SNP-7.9336866.	7	9337861	7.28613e-05	4.1375	1	0.0776168	0.235791
LRI_2012DS9M_410	SNP-5.541490.	5	541491	7.30018e-05	4.13667	1	0.0773756	0.235743
LRI_2012DS9M_410	SNP-4.1880540.	4	1884945	7.33696e-05	4.13448	1	0.0773767	0.235619
LRI_2012DS9M_410	SNP-6.29541712.	6	29542711	7.35232e-05	4.13358	1	0.0771529	0.235568
LRI_2012DS9M_410	SNP-8.16642062.	8	16644777	7.36936e-05	4.13257	1	0.0769489	0.23551
LRI_2012DS9M_410	SNP-11.22729505.	11	23195635	7.45873e-05	4.12734	1	0.0774984	0.235213
LRI_2012DS9M_410	SNP-12.21087646.	12	21121097	7.68686e-05	4.11425	1	0.0794773	0.234468
LRI_2012DS9M_410	SNP-1.25479473.	1	25480518	7.68915e-05	4.11412	1	0.0791131	0.23446
LRI_2012DS9M_410	SNP-3.3187857.	3	3188862	7.86747e-05	4.10416	1	0.0805549	0.233893
LRI_2012DS9M_410	SNP-11.13739090.	11	14202770	7.90676e-05	4.102	1	0.0805661	0.23377
LRI_2012DS9M_410	SNP-5.12248648.	5	12248719	7.91347e-05	4.10163	1	0.0802468	0.233749
LRI_2012DS9M_410	SNP-4.3680408.	4	3684803	7.92042e-05	4.10125	1	0.079933	0.233727
LRI_2012DS9M_410	SNP-6.7381972.	6	7382972	7.99784e-05	4.09703	1	0.0803299	0.233486
LRI_2012DS9M_410	SNP-7.3792591.	7	3793591	8.01402e-05	4.09615	1	0.080111	0.233436
LRI_2012DS9M_410	SNP-7.15536998.	7	15537992	8.02097e-05	4.09577	1	0.0798022	0.233415
LRI_2012DS9M_410	SNP-10.8705676.	10	8776815	8.04362e-05	4.09455	1	0.0796518	0.233345
LRI_2012DS9M_410	SNP-8.24772010.	8	24774725	8.07333e-05	4.09295	1	0.0795725	0.233253
LRI_2012DS9M_410	SNP-8.3687063.	8	3688061	8.10175e-05	4.09142	1	0.0794811	0.233166
LRI_2012DS9M_410	SNP-7.15661969.	7	15662963	8.37054e-05	4.07725	1	0.0817379	0.232358
LRI_2012DS9M_410	SNP-4.1857526.	4	1861931	8.49753e-05	4.07071	1	0.0825956	0.231984
LRI_2012DS9M_410	SNP-1.33862904.	1	33863949	8.80228e-05	4.0554	1	0.0851653	0.23111
LRI_2012DS9M_410	SNP-6.22179562.	6	22180560	9.04024e-05	4.04382	1	0.0870683	0.230447
LRI_2012DS9M_410	SNP-3.3265341.	3	3266346	9.17576e-05	4.03736	1	0.0879718	0.230078
LRI_2012DS9M_410	SNP-7.21276037.	7	21277031	9.20391e-05	4.03603	1	0.0878424	0.230002
LRI_2012DS9M_410	SNP-4.21777846.	4	21949796	9.22107e-05	4.03522	1	0.0876097	0.229955
LRI_2012DS9M_410	SNP-3.3261948.	3	3262953	9.33284e-05	4.02999	1	0.0882741	0.229656
LRI_2012DS9M_410	SNP-3.3265533.	3	3266538	9.33284e-05	4.02999	1	0.08788	0.229656
LRI_2012DS9M_410	SNP-3.3267583.	3	3268588	9.33284e-05	4.02999	1	0.0874894	0.229656
LRI_2012DS9M_410	SNP-3.3268511.	3	3269516	9.33284e-05	4.02999	1	0.0871023	0.229656
LRI_2012DS9M_410	SNP-3.3270032.	3	3271037	9.33284e-05	4.02999	1	0.0867186	0.229656
LRI_2012DS9M_410	SNP-3.3308351.	3	3309356	9.33284e-05	4.02999	1	0.0863382	0.229656
LRI_2012DS9M_410	SNP-3.3280686.	3	3281691	9.40856e-05	4.02648	1	0.0866586	0.229455
LRI_2012DS9M_410	SNP-11.26007964.	11	26479551	9.47758e-05	4.0233	1	0.0869147	0.229273
LRI_2012DS9M_410	SNP-7.6716645.	7	6717641	9.52e-05	4.02136	1	0.0869258	0.229162
LRI_2012DS9M_410	SNP-1.42589572.	1	42590617	9.60663e-05	4.01743	1	0.0873387	0.228937
LRI_2012DS9M_410	SNP-8.26914674.	8	26917389	9.71248e-05	4.01267	1	0.0879221	0.228664
LRI_2012DS9M_410	SNP-11.16540542.	11	17006691	9.79545e-05	4.00898	1	0.0882943	0.228452
LRI_2012DS9M_410	SNP-6.5058678.	6	5059678	9.8501e-05	4.00656	1	0.0884091	0.228314
LRI_2012DS9M_410	SNP-8.13025239.	8	13027415	9.97395e-05	4.00113	1	0.0891413	0.228003
NDVI_2010	SNP-12.22260614.	12	22294068	1.84576e-06	5.73383	0.392631	0.392631	0.238454
NDVI_2010	SNP-4.6022995.	4	6027557	3.83848e-06	5.41584	0.816526	0.408263	0.225531
NDVI_2010	SNP-11.28313594.	11	28836816	9.74667e-06	5.01114	1	0.691107	0.208816
NDVI_2010	SNP-3.11061115.	3	11062398	1.78413e-05	4.74857	1	0.948807	0.197813
NDVI_2010	SNP-1.33866589.	1	33867634	1.92967e-05	4.71452	1	0.820962	0.196377
NDVI_2010	SNP-5.23520041.	5	23582621	1.93767e-05	4.71272	1	0.686972	0.196301
NDVI_2010	SNP-1.39424951.	1	39425995	1.96713e-05	4.70617	1	0.597784	0.196024
NDVI_2010	SNP-2.34651145.	2	34657015	3.41665e-05	4.4664	1	0.908493	0.185851
NDVI_2010	SNP-12.14653220.	12	14655881	3.78247e-05	4.42222	1	0.894012	0.183966
NDVI_2010	SNP-11.26976127.	11	27447741	3.98376e-05	4.39971	1	0.84743	0.183004
NDVI_2010	SNP-12.13647132.	12	13649795	4.30677e-05	4.36585	1	0.832855	0.181555
NDVI_2010	SNP-11.1363182.	11	1364182	4.64034e-05	4.33345	1	0.822582	0.180168
NDVI_2010	SNP-1.33637662.	1	33638707	4.77171e-05	4.32133	1	0.780802	0.179648
NDVI_2010	SNP-11.5755836.	11	5760085	5.22107e-05	4.28224	1	0.793308	0.17797
NDVI_2010	SNP-1.33593652.	1	33594697	5.26497e-05	4.2786	1	0.746646	0.177814
NDVI_2010	SNP-3.20692745.	3	20694236	6.11647e-05	4.2135	1	0.813188	0.175013
NDVI_2010	SNP-6.21711969.	6	21712967	6.81808e-05	4.16634	1	0.853146	0.17298
NDVI_2010	SNP-11.16922298.	11	17388446	7.09229e-05	4.14921	1	0.838155	0.172241
NDVI_2010	SNP-8.19184314.	8	19187028	7.13357e-05	4.14669	1	0.798663	0.172132
NDVI_2010	SNP-1.33228301.	1	33229346	7.35629e-05	4.13334	1	0.782419	0.171556
NDVI_2010	SNP-3.28929496.	3	28936445	7.56979e-05	4.12092	1	0.766787	0.171019
NDVI_2010	SNP-6.13749087.	6	13750087	8.01877e-05	4.09589	1	0.775346	0.169937
NDVI_2010	SNP-8.18629180.	8	18631894	8.03215e-05	4.09517	1	0.742872	0.169905
NDVI_2010	SNP-4.24155492.	4	24340632	8.50099e-05	4.07053	1	0.753474	0.168839
NDVI_2010	SNP-11.28303653.	11	28826875	8.6789e-05	4.06154	1	0.738474	0.168449
NDVI_2010	SNP-12.14739527.	12	14742187	8.84055e-05	4.05352	1	0.723297	0.168102
NDVI_2010	SNP-12.17408642.	12	17414688	9.52279e-05	4.02124	1	0.750258	0.166702
NDVI_2010	SNP-4.147798.	4	148799	9.71782e-05	4.01243	1	0.73828	0.16632
NDVI_2011	SNP-1.9594078.	1	9595103	5.10016e-07	6.29242	0.108491	0.108491	0.24323
NDVI_2011	SNP-1.9584809.	1	9585834	1.51803e-06	5.81872	0.322916	0.161458	0.225464
NDVI_2011	SNP-1.9586957.	1	9587982	1.58973e-06	5.79868	0.338168	0.112723	0.224704
NDVI_2011	SNP-1.9583015.	1	9584040	4.86941e-06	5.31252	1	0.258957	0.206085
NDVI_2011	SNP-1.9597974.	1	9598999	4.88009e-06	5.31157	1	0.207619	0.206048
NDVI_2011	SNP-4.3851360.	4	3855757	4.92773e-06	5.30735	1	0.174705	0.205885
NDVI_2011	SNP-1.9599235.	1	9600260	5.28679e-06	5.27681	1	0.160659	0.204702
NDVI_2011	SNP-1.9606745.	1	9607770	5.28679e-06	5.27681	1	0.140576	0.204702
NDVI_2011	SNP-1.9603371.	1	9604396	8.03681e-06	5.09492	1	0.189955	0.19763
NDVI_2011	SNP-1.9585183.	1	9586208	1.06151e-05	4.97408	1	0.225806	0.192903
NDVI_2011	SNP-1.9624453.	1	9625478	1.06185e-05	4.97394	1	0.205344	0.192898
NDVI_2011	SNP-1.28847110.	1	28848156	1.34586e-05	4.871	1	0.238577	0.188854
NDVI_2011	SNP-1.28742560.	1	28743606	1.69918e-05	4.76976	1	0.27804	0.18486
NDVI_2011	SNP-10.877381.	10	878406	3.12586e-05	4.50503	1	0.474955	0.174346
NDVI_2011	SNP-1.9599594.	1	9600619	3.47978e-05	4.45845	1	0.493482	0.172485
NDVI_2011	SNP-12.17619717.	12	17625763	3.70957e-05	4.43068	1	0.49319	0.171374
NDVI_2011	SNP-4.29695396.	4	29880527	4.36724e-05	4.35979	1	0.546473	0.168533
NDVI_2011	SNP-1.28868530.	1	28869576	5.10067e-05	4.29237	1	0.602789	0.165825
NDVI_2011	SNP-2.23945763.	2	23951633	5.72943e-05	4.24189	1	0.641458	0.163792
NDVI_2011	SNP-1.1911845.	1	1912846	5.81972e-05	4.2351	1	0.618988	0.163519
NDVI_2011	SNP-1.9600413.	1	9601438	6.28984e-05	4.20136	1	0.637133	0.162158
NDVI_2011	SNP-1.28810345.	1	28811391	7.16423e-05	4.14483	1	0.69272	0.159875
NDVI_2011	SNP-1.9581788.	1	9582813	7.29016e-05	4.13726	1	0.674248	0.159569
NDVI_2011	SNP-4.33138757.	4	33323868	7.39816e-05	4.13088	1	0.655726	0.15931
NDVI_2011	SNP-7.24448331.	7	24449326	7.52645e-05	4.12341	1	0.640414	0.159008
NDVI_2011	SNP-6.947949.	6	948949	8.32559e-05	4.07959	1	0.681164	0.157234
NDVI_2011	SNP-1.28792217.	1	28793263	8.48217e-05	4.07149	1	0.668272	0.156906
NDVI_2011	SNP-1.28811414.	1	28812460	8.97833e-05	4.0468	1	0.6821	0.155905
NDVI_2011	SNP-6.932310.	6	933310	9.42394e-05	4.02577	1	0.691265	0.155051
NDVI_2011	SNP-9.21418329.	9	21418811	9.51247e-05	4.02171	1	0.674501	0.154886
NDVI_2012	SNP-10.16200979.	10	16272204	2.1128e-05	4.67514	1	1	0.269799
NDVI_2012	SNP-1.32079967.	1	32081012	3.18923e-05	4.49631	1	1	0.259789
NDVI_2012	SNP-10.16306343.	10	16377568	5.01856e-05	4.29942	1	1	0.248634
NDVI_2012	SNP-12.4965353.	12	4966368	5.19436e-05	4.28447	1	1	0.247781
NDVI_2012	SNP-10.16171182.	10	16242409	5.97611e-05	4.22358	1	1	0.244299
NDVI_2012	SNP-10.16255769.	10	16326994	5.97611e-05	4.22358	1	1	0.244299
NDVI_2012	SNP-5.16819141.	5	16879501	6.05985e-05	4.21754	1	1	0.243953
NDVI_2012	SNP-5.8428315.	5	8428388	8.26076e-05	4.08298	1	1	0.236209

## Sheet: Supp. Table S12. Gene models
Supp. Table S12. List of markers with annotations from gene models following the Rice Genome Annotation Project (Kawahara et al, 2013) and QTARO database (Yamamoto et al, 2012).
Trait	CONTIG, POS, -LOGP	GENE MODELS	QTARO QTL
BG02_drought_LRS_1124	(chr03, 23619984, 4.28)	LOC_Os03g42440 chr03 [23616737-23620260] -expressed protein (Os03g0622300, OsNippo03g242100)	ccfs3 chr03[12459327-23887965] - qtaro-qtl:Mean of cumulative chlorophyll contents of the flag and second leaves (source activity - physiological trait) (id 1019; ref no. 911; year 2007; marker Mixture; cross SNU-SG1xMilyang 23); - chr03[16018787-23850248] - qtaro-qtl:Shoot length (shoot/seedling - morphological trait) (id 954; ref no. 836; year 1996; marker RFLP; cross LabellexBlack Gora); qSV-3…
BG02_drought_LRS_1124	(chr08, 5986608, 4.92); (chr08, 5987333, 4.18); (chr08, 5987387, 4.98); (chr08, 5988046, 4.65)	LOC_Os08g10290 chr08 [5980927-5988963] -SHR5-receptor-like kinase, putative, expressed (Os08g0203100, Os08g0203201, OsNippo08g069450)	qDSR 8 chr08[3927309-15529036] - qtaro-qtl:Dead seedling rate at 62 days (other soil stress tolerance - resistance or tolerance) (id 947; ref no. 827; year 2008; marker SSR; cross Gaochan 106xChangbai 9); qALRR-8 chr08[5326640-17528755] - qtaro-qtl:Root length ratio (other soil stress tolerance - resistance or tolerance) (id 222; ref no. 488; year 2002; marker Mixture; cross CT9993-5-10-1-MxIR622…
BG02_drought_LRS_1124	(chr08, 6020882, 4.69)	LOC_Os08g10310 chr08 [6015744-6023280] -SHR5-receptor-like kinase, putative, expressed (Os08g0203400, OsNippo08g069750)	qDSR 8 chr08[3927309-15529036] - qtaro-qtl:Dead seedling rate at 62 days (other soil stress tolerance - resistance or tolerance) (id 947; ref no. 827; year 2008; marker SSR; cross Gaochan 106xChangbai 9); qALRR-8 chr08[5326640-17528755] - qtaro-qtl:Root length ratio (other soil stress tolerance - resistance or tolerance) (id 222; ref no. 488; year 2002; marker Mixture; cross CT9993-5-10-1-MxIR622…
BG02_drought_LRS_1124	(chr08, 6032998, 5.35); (chr08, 6037175, 4.61); (chr08, 6038045, 6.95); (chr08, 6038286, 4.51); (chr08, 6038497, 5)	LOC_Os08g10320 chr08 [6032170-6039181] -SHR5-receptor-like kinase, putative, expressed (Os08g0203600, OsNippo08g069850)	qDSR 8 chr08[3927309-15529036] - qtaro-qtl:Dead seedling rate at 62 days (other soil stress tolerance - resistance or tolerance) (id 947; ref no. 827; year 2008; marker SSR; cross Gaochan 106xChangbai 9); qALRR-8 chr08[5326640-17528755] - qtaro-qtl:Root length ratio (other soil stress tolerance - resistance or tolerance) (id 222; ref no. 488; year 2002; marker Mixture; cross CT9993-5-10-1-MxIR622…
BG02_drought_LRS_1124	(chr08, 6046760, 4.7); (chr08, 6047726, 4.62); (chr08, 6048076, 4.56)	LOC_Os08g10330 chr08 [6040525-6048616] -SHR5-receptor-like kinase, putative, expressed (Os08g0203700, OsNippo08g069950)	qDSR 8 chr08[3927309-15529036] - qtaro-qtl:Dead seedling rate at 62 days (other soil stress tolerance - resistance or tolerance) (id 947; ref no. 827; year 2008; marker SSR; cross Gaochan 106xChangbai 9); qALRR-8 chr08[5326640-17528755] - qtaro-qtl:Root length ratio (other soil stress tolerance - resistance or tolerance) (id 222; ref no. 488; year 2002; marker Mixture; cross CT9993-5-10-1-MxIR622…
BG02_drought_LRS_1124	(chr08, 6077482, 5.72)	LOC_Os08g10360 chr08 [6071547-6078861] -retrotransposon protein, putative, unclassified, expressed (OsNippo08g070150)	qDSR 8 chr08[3927309-15529036] - qtaro-qtl:Dead seedling rate at 62 days (other soil stress tolerance - resistance or tolerance) (id 947; ref no. 827; year 2008; marker SSR; cross Gaochan 106xChangbai 9); qALRR-8 chr08[5326640-17528755] - qtaro-qtl:Root length ratio (other soil stress tolerance - resistance or tolerance) (id 222; ref no. 488; year 2002; marker Mixture; cross CT9993-5-10-1-MxIR622…
BG02_drought_LRS_1124	(chr08, 6085691, 6.26)	LOC_Os08g10380 chr08 [6085434-6086181] -expressed protein (OsNippo08g070250)	qDSR 8 chr08[3927309-15529036] - qtaro-qtl:Dead seedling rate at 62 days (other soil stress tolerance - resistance or tolerance) (id 947; ref no. 827; year 2008; marker SSR; cross Gaochan 106xChangbai 9); qALRR-8 chr08[5326640-17528755] - qtaro-qtl:Root length ratio (other soil stress tolerance - resistance or tolerance) (id 222; ref no. 488; year 2002; marker Mixture; cross CT9993-5-10-1-MxIR622…
BG02_drought_LRS_1124	(chr08, 6098380, 4.64)	LOC_Os08g10390 chr08 [6098375-6100816] -retrotransposon protein, putative, unclassified (OsNippo08g070300)	qDSR 8 chr08[3927309-15529036] - qtaro-qtl:Dead seedling rate at 62 days (other soil stress tolerance - resistance or tolerance) (id 947; ref no. 827; year 2008; marker SSR; cross Gaochan 106xChangbai 9); qALRR-8 chr08[5326640-17528755] - qtaro-qtl:Root length ratio (other soil stress tolerance - resistance or tolerance) (id 222; ref no. 488; year 2002; marker Mixture; cross CT9993-5-10-1-MxIR622…
BG02_drought_LRS_1124	(chr08, 6113574, 4.99)	LOC_Os08g10410 chr08 [6112374-6115664] -expressed protein (Os08g0204800, OsNippo08g070400)	qDSR 8 chr08[3927309-15529036] - qtaro-qtl:Dead seedling rate at 62 days (other soil stress tolerance - resistance or tolerance) (id 947; ref no. 827; year 2008; marker SSR; cross Gaochan 106xChangbai 9); qALRR-8 chr08[5326640-17528755] - qtaro-qtl:Root length ratio (other soil stress tolerance - resistance or tolerance) (id 222; ref no. 488; year 2002; marker Mixture; cross CT9993-5-10-1-MxIR622…
LRI_2010DSstress_322010	(chr01, 7746251, 4.06)	LOC_Os01g13810 chr01 [7744242-7747746] -expressed protein (Os01g0239800, OsNippo01g090500)	chr01[3483439-7970819] - qtaro-qtl:Root dry weight (root - morphological trait) (id 828; ref no. 717; year 2006; marker SSR; cross AkihikarixIRAT109); - chr01[3483439-10753685] - qtaro-qtl:Root axis length (root - morphological trait) (id 829; ref no. 717; year 2006; marker SSR; cross AkihikarixIRAT109); - chr01[4635793-25629404] - qtaro-qtl:K+1 concentration (salinity tolerance - resistance or t…
LRI_2010DSstress_322010	(chr01, 23808242, 4.02)	LOC_Os01g41980 chr01 [23806123-23808853] -retrotransposon protein, putative, unclassified, expressed (OsNippo01g243900)	chr01[4635793-25629404] - qtaro-qtl:K+1 concentration (salinity tolerance - resistance or tolerance) (id 196; ref no. 466; year 2001; marker Mixture; cross IR4630-xIR15324-); - chr01[4635793-27950354] - qtaro-qtl:Na+ uptake (salinity tolerance - resistance or tolerance) (id 195; ref no. 466; year 2001; marker Mixture; cross IR4630-xIR15324-); - rfw1b chr01[7476658-35715948] - qtaro-qtl:Root fresh…
LRI_2010DSstress_322010	(chr02, 32448418, 4.42)	LOC_Os02g53020 chr02 [32447892-32451281] -transposon protein, putative, CACTA, En/Spm sub-class, expressed (OsNippo02g325050)	qDSR 8 chr08[3927309-15529036] - qtaro-qtl:Dead seedling rate at 62 days (other soil stress tolerance - resistance or tolerance) (id 947; ref no. 827; year 2008; marker SSR; cross Gaochan 106xChangbai 9); qALRR-8 chr08[5326640-17528755] - qtaro-qtl:Root length ratio (other soil stress tolerance - resistance or tolerance) (id 222; ref no. 488; year 2002; marker Mixture; cross CT9993-5-10-1-MxIR622…
LRI_2010DSstress_322010	(chr05, 3184683, 4.34)	LOC_Os05g06260 chr05 [3181565-3188216] -Spc97 / Spc98 family protein, putative, expressed (Os05g0154500, OsNippo05g043300)	CORN5 chr05[238143-3285751] - qtaro-qtl:The ratio of Rubisco to total leaf N content at 5days after heading (source activity - physiological trait) (id 194; ref no. 465; year 2001; marker RFLP; cross NipponbarexKasalath)
LRI_2010DSstress_322010	(chr05, 3203589, 4.15); (chr05, 3203830, 4.08)	LOC_Os05g06280 chr05 [3203041-3214116] -ATKINESIN-13A/KINESIN-13A, putative, expressed (Os05g0154700, Os05g0154800, OsNippo05g043400)	CORN5 chr05[238143-3285751] - qtaro-qtl:The ratio of Rubisco to total leaf N content at 5days after heading (source activity - physiological trait) (id 194; ref no. 465; year 2001; marker RFLP; cross NipponbarexKasalath)
LRI_2010DSstress_322010	(chr05, 3244717, 4.5)	LOC_Os05g06330 chr05 [3241298-3245201] -nifU, putative, expressed (Os05g0155300, OsNippo05g043800)	CORN5 chr05[238143-3285751] - qtaro-qtl:The ratio of Rubisco to total leaf N content at 5days after heading (source activity - physiological trait) (id 194; ref no. 465; year 2001; marker RFLP; cross NipponbarexKasalath)
LRI_2010DSstress_322010	(chr05, 3332658, 4.5); (chr05, 3332754, 4.5)	LOC_Os05g06470 chr05 [3323281-3334849] -suppressor of Mek, putative, expressed (Os05g0156800, OsNippo05g044750)	chr05[3320155-3597128] - qtaro-qtl:Rooting depth (root - morphological trait) (id 498; ref no. 208; year 2002; marker Mixture; cross CT9993xIR62266)
LRI_2010DSstress_322010	(chr05, 3343234, 4.5)	LOC_Os05g06490 chr05 [3342053-3344599] -RNA polymerase Rpb7, N-terminal domain containing protein, expressed (Os05g0157100, OsNippo05g044900)	chr05[3320155-3597128] - qtaro-qtl:Rooting depth (root - morphological trait) (id 498; ref no. 208; year 2002; marker Mixture; cross CT9993xIR62266)
LRI_2010DSstress_322010	(chr05, 20479253, 4.62)	LOC_Os05g34540 chr05 [20477180-20483634] -rab GDP dissociation inhibitor alpha, putative, expressed (Os05g0418000, OsNippo05g201100)
LRI_2010DSstress_322010	(chr11, 11268061, 4.08)	LOC_Os11g19550 chr11 [11265058-11268700] -transposon protein, putative, CACTA, En/Spm sub-class, expressed (OsNippo11g117250)	qDLR11 chr11[383711-21835946] - qtaro-qtl:Dead leaf rate at 20 days (other soil stress tolerance - resistance or tolerance) (id 940; ref no. 827; year 2008; marker SSR; cross Gaochan 106xChangbai 9)
LRI_2012DS9M_39	(chr01, 15686399, 4.29)	LOC_Os01g28040 chr01 [15681230-15686522] -transposon protein, putative, unclassified, expressed (OsNippo01g167650)	chr01[4635793-27950354] - qtaro-qtl:Na+ uptake (salinity tolerance - resistance or tolerance) (id 195; ref no. 466; year 2001; marker Mixture; cross IR4630-xIR15324-); rfw1b chr01[7476658-35715948] - qtaro-qtl:Root fresh weight (drought tolerance - resistance or tolerance) (id 97; ref no. 140; year 2005; marker RFLP; cross IRAT109xYuefu); brt1d chr01[14045859-42715593] - qtaro-qtl:Basal root thic…
LRI_2012DS9M_39	(chr03, 32630631, 5.32); (chr03, 32630704, 5.57)	LOC_Os03g57220 chr03 [32628527-32632535] -hydroxyacid oxidase 1, putative, expressed (Os03g0786100, OsNippo03g328850)	chr03[31490136-35089139] - qtaro-qtl:Panicle length (drought tolerance - resistance or tolerance) (id 7; ref no. 22; year 2004; marker RFLP; cross AzucenaxBala)
LRI_2012DS9M_39	(chr03, 32689107, 4.34)	LOC_Os03g57300 chr03 [32679833-32691070] -expressed protein (Os03g0786900, OsNippo03g329300)	chr03[31490136-35089139] - qtaro-qtl:Panicle length (drought tolerance - resistance or tolerance) (id 7; ref no. 22; year 2004; marker RFLP; cross AzucenaxBala)
LRI_2012DS9M_39	(chr03, 35871240, 5.05)	LOC_Os03g63500 chr03 [35868697-35875491] -ATPase, AFG1 family domain containing protein, expressed (Os03g0851900, OsNippo03g366200)
LRI_2012DS9M_39	(chr03, 35882893, 4.91)	LOC_Os03g63510 chr03 [35877541-35882905] -pentatricopeptide, putative, expressed (Os03g0852000, OsNippo03g366150)
LRI_2012DS9M_39	(chr03, 35890725, 5.39)	LOC_Os03g63530 chr03 [35890201-35894181] -histone-like transcription factor and archaeal histone, putative, expressed (Os03g0852300, OsNippo03g366350)
LRI_2012DS9M_39	(chr03, 35902166, 4.65)	LOC_Os03g63560 chr03 [35900685-35903066] -pentatricopeptide, putative, expressed (Os03g0852700, OsNippo03g366550)	Qsbn3b chr03[35783061-37199035] - qtaro-qtl:Secondary branch number per panicle (panicle/flower - morphological trait) (id 471; ref no. 196; year 2001; marker Mixture; cross LemontxTeqing)
LRI_2012DS9M_39	(chr04, 1861931, 4.94)	LOC_Os04g04020 chr04 [1857914-1865238] -protein transport protein Sec24-like, putative, expressed (Os04g0129500, OsNippo04g027750)	chr04[608084-4435752] - qtaro-qtl:P-use eficiency (other soil stress tolerance - resistance or tolerance) (id 999; ref no. 883; year 1998; marker RFLP; cross NipponbarexKasalath); qCTS4-1 chr04[679929-6571458] - qtaro-qtl:Cold tolerance (cold tolerance - resistance or tolerance) (id 543; ref no. 274; year 2003; marker SSR; cross M-202xIR50)
LRI_2012DS9M_39	(chr04, 1883093, 4.14)	LOC_Os04g04080 chr04 [1882946-1884718] -transposon protein, putative, CACTA, En/Spm sub-class, expressed (OsNippo04g028100)	chr04[608084-4435752] - qtaro-qtl:P-use eficiency (other soil stress tolerance - resistance or tolerance) (id 999; ref no. 883; year 1998; marker RFLP; cross NipponbarexKasalath); qCTS4-1 chr04[679929-6571458] - qtaro-qtl:Cold tolerance (cold tolerance - resistance or tolerance) (id 543; ref no. 274; year 2003; marker SSR; cross M-202xIR50)
LRI_2012DS9M_39	(chr04, 1945526, 5.12)	LOC_Os04g04180 chr04 [1943611-1948016] -transposon protein, putative, CACTA, En/Spm sub-class, expressed (OsNippo04g028600)	chr04[608084-4435752] - qtaro-qtl:P-use eficiency (other soil stress tolerance - resistance or tolerance) (id 999; ref no. 883; year 1998; marker RFLP; cross NipponbarexKasalath); qCTS4-1 chr04[679929-6571458] - qtaro-qtl:Cold tolerance (cold tolerance - resistance or tolerance) (id 543; ref no. 274; year 2003; marker SSR; cross M-202xIR50)
LRI_2012DS9M_39	(chr04, 1996762, 4.24)	LOC_Os04g04254 chr04 [1985633-1997948] -sterol 3-beta-glucosyltransferase, putative, expressed (Os04g0131900, OsNippo04g029000)	chr04[608084-4435752] - qtaro-qtl:P-use eficiency (other soil stress tolerance - resistance or tolerance) (id 999; ref no. 883; year 1998; marker RFLP; cross NipponbarexKasalath); qCTS4-1 chr04[679929-6571458] - qtaro-qtl:Cold tolerance (cold tolerance - resistance or tolerance) (id 543; ref no. 274; year 2003; marker SSR; cross M-202xIR50)
LRI_2012DS9M_39	(chr07, 16112457, 4.69)	LOC_Os07g27590 chr07 [16111827-16112848] -retrotransposon protein, putative, unclassified, expressed (OsNippo07g158950)	chr07[4085041-21393981] - qtaro-qtl:Days to wilt (DW4) (insect resistance - resistance or tolerance) (id 27; ref no. 38; year 2004; marker RFLP; cross IR64xAzucena);
LRI_2012DS9M_39	(chr07, 16899577, 4.16)	LOC_Os07g28850 chr07 [16893629-16900205] -retrotransposon protein, putative, unclassified, expressed (Os07g0471300, OsNippo07g166050)	chr07[4085041-21393981] - qtaro-qtl:Days to wilt (DW4) (insect resistance - resistance or tolerance) (id 27; ref no. 38; year 2004; marker RFLP; cross IR64xAzucena);
LRI_2012DS9M_39	(chr07, 23738858, 4.81)	LOC_Os07g39610 chr07 [23737765-23740989] -transposon protein, putative, CACTA, En/Spm sub-class, expressed (OsNippo07g233800)	QRl7 chr07[18481047-25763098] - qtaro-qtl:Leaf rolling (culm/leaf - morphological trait) (id 565; ref no. 112; year 1999; marker Mixture; cross LemontxTeqing); chr07[21001164-24959020] - qtaro-qtl:Root dry weight (other soil stress tolerance - resistance or tolerance) (id 416; ref no. 329; year 2003; marker RFLP; cross AsominorixIR24); qCIVG7-2 chr07[22532352-27297913] - qtaro-qtl:Cold response i…
LRI_2012DS9M_39	(chr08, 11946223, 4.15)	LOC_Os08g19960 chr08 [11946209-11946506] -expressed protein (OsNippo08g125450)	qDSR 8 chr08[3927309-15529036] - qtaro-qtl:Dead seedling rate at 62 days (other soil stress tolerance - resistance or tolerance) (id 947; ref no. 827; year 2008; marker SSR; cross Gaochan 106xChangbai 9); qALRR-8 chr08[5326640-17528755] - qtaro-qtl:Root length ratio (other soil stress tolerance - resistance or tolerance) (id 222; ref no. 488; year 2002; marker Mixture; cross CT9993-5-10-1-MxIR622…
LRI_2012DS9M_39	(chr08, 26435118, 4)	LOC_Os08g41860 chr08 [26434674-26435130] -expressed protein (OsNippo08g258500)	chr08[24274675-27825769] - qtaro-qtl:root to shoot ratio,maximum root length (root - morphological trait) (id 933; ref no. 824; year 2002; marker RFLP; cross BalaxAzucena)
LRI_2012DS9M_39	(chr09, 22450668, 4.12)	LOC_Os09g39110 chr09 [22450379-22453266] -vignain precursor, putative, expressed (Os09g0564600, OsNippo09g222200)	yldp9.1 chr09[19464779-23552932] - qtaro-qtl:Yield per plant (seed - morphological trait) (id 117; ref no. 147; year 2005; marker RFLP; cross IR 58025AxO. rufipogon (IC 22015)); Spk(t) chr09[21109960-22690613] - qtaro-qtl:Spread stub (culm/leaf - morphological trait) (id 553; ref no. 80; year 1997; marker RFLP; cross NipponbarexKasalath); - chr09[21313734-23027968] - qtaro-qtl:Maximum root length…
LRI_2012DS9M_39	(chr10, 8321472, 4.15)	LOC_Os10g16690 chr10 [8320661-8323519] -retrotransposon protein, putative, unclassified, expressed (OsNippo10g088650)
LRI_2012DS9M_39	(chr10, 19073118, 4.03)	LOC_Os10g35660 chr10 [19071211-19073156] -MYB family transcription factor, putative, expressed (OsNippo10g193800)
LRI_2012DS9M_39	(chr11, 8036341, 4.1)	LOC_Os11g14320 chr11 [8035250-8037227] -expressed protein (OsNippo11g090800)	qDLR11 chr11[383711-21835946] - qtaro-qtl:Dead leaf rate at 20 days (other soil stress tolerance - resistance or tolerance) (id 940; ref no. 827; year 2008; marker SSR; cross Gaochan 106xChangbai 9); fer11 chr11[4830321-8107623] - qtaro-qtl:Spikelet fertility (cold tolerance - resistance or tolerance) (id 651; ref no. 25; year 2004; marker SSR; cross Milyang 23xHapcheonaengmi 3); Tid1 chr11[61716…
LRI_2012DS9M_39	(chr11, 8064728, 4.65)	LOC_Os11g14360 chr11 [8063067-8065101] -retrotransposon, putative, centromere-specific (Os11g0248732, OsNippo11g091000)	qDLR11 chr11[383711-21835946] - qtaro-qtl:Dead leaf rate at 20 days (other soil stress tolerance - resistance or tolerance) (id 940; ref no. 827; year 2008; marker SSR; cross Gaochan 106xChangbai 9); fer11 chr11[4830321-8107623] - qtaro-qtl:Spikelet fertility (cold tolerance - resistance or tolerance) (id 651; ref no. 25; year 2004; marker SSR; cross Milyang 23xHapcheonaengmi 3); Tid1 chr11[61716…
LRI_2012DS9M_39	(chr11, 8099054, 4.9)	LOC_Os11g14420 chr11 [8095868-8099597] -inactive receptor kinase At1g27190 precursor, putative, expressed (Os11g0249900, OsNippo11g091350)	qDLR11 chr11[383711-21835946] - qtaro-qtl:Dead leaf rate at 20 days (other soil stress tolerance - resistance or tolerance) (id 940; ref no. 827; year 2008; marker SSR; cross Gaochan 106xChangbai 9); fer11 chr11[4830321-8107623] - qtaro-qtl:Spikelet fertility (cold tolerance - resistance or tolerance) (id 651; ref no. 25; year 2004; marker SSR; cross Milyang 23xHapcheonaengmi 3); Tid1 chr11[61716…
LRI_2012DS9M_39	(chr11, 8181529, 4.9)	LOC_Os11g14560 chr11 [8176413-8187419] -transposon protein, putative, CACTA, En/Spm sub-class, expressed (OsNippo11g092100)	qDLR11 chr11[383711-21835946] - qtaro-qtl:Dead leaf rate at 20 days (other soil stress tolerance - resistance or tolerance) (id 940; ref no. 827; year 2008; marker SSR; cross Gaochan 106xChangbai 9); elr11-1 chr11[2391119-20101064] - qtaro-qtl:Cooked kernel elongation ratio (eating quality - physiological trait) (id 767; ref no. 615; year 2007; marker SSR; cross Pusa 1121xPusa 1342); - chr11[2827…
LRI_2012DS9M_39	(chr11, 8200706, 4.9)	LOC_Os11g14570 chr11 [8198056-8201966] -expressed protein (Os11g0252400, OsNippo11g092250)	qDLR11 chr11[383711-21835946] - qtaro-qtl:Dead leaf rate at 20 days (other soil stress tolerance - resistance or tolerance) (id 940; ref no. 827; year 2008; marker SSR; cross Gaochan 106xChangbai 9)
LRI_2012DS9M_39	(chr11, 14200265, 4.78)	LOC_Os11g24930 chr11 [14194532-14200495] -retrotransposon protein, putative, Ty3-gypsy subclass, expressed (OsNippo11g142300)	qDLR11 chr11[383711-21835946] - qtaro-qtl:Dead leaf rate at 20 days (other soil stress tolerance - resistance or tolerance) (id 940; ref no. 827; year 2008; marker SSR; cross Gaochan 106xChangbai 9)
LRI_2012DS9M_39	(chr12, 13763710, 4.07)	LOC_Os12g24170 chr12 [13761533-13782378] -beta-galactosidase precursor, putative, expressed (Os12g0429200, Os12g0429300, OsNippo12g141350)	chr12[1548039-18160498] - qtaro-qtl:Relative tillering ability (other soil stress tolerance - resistance or tolerance) (id 912; ref no. 810; year 1998; marker RFLP; cross IR20xIR55178-3B-9-3); qtl12.1 chr12[9895474-17758636] - qtaro-qtl:Flowering delay (drought tolerance - resistance or tolerance) (id 734; ref no. 544; year 2007; marker SSR; cross Way RaremxVandana)
LRI_2012DS9M_39	(chr12, 13977979, 4.29)	LOC_Os12g24480 chr12 [13977580-13979961] -expressed protein (OsNippo12g142900)	chr12[1548039-18160498] - qtaro-qtl:Relative tillering ability (other soil stress tolerance - resistance or tolerance) (id 912; ref no. 810; year 1998; marker RFLP; cross IR20xIR55178-3B-9-3); qtl12.1 chr12[9895474-17758636] - qtaro-qtl:Flowering delay (drought tolerance - resistance or tolerance) (id 734; ref no. 544; year 2007; marker SSR; cross Way RaremxVandana)
LRI_2012DS9M_410	(chr01, 310101, 4.69)	LOC_Os01g01620 chr01 [309458-313170] -kinase, pfkB family, putative, expressed (Os01g0105900, OsNippo01g013900)	Gc chr01[84323-1058644] - qtaro-qtl:Chlorophyll content (others - others) (id 681; ref no. 567; year 2007; marker SSR; cross Chongqing 2xZhenshan 97B)
LRI_2012DS9M_410	(chr01, 383275, 4.84)	LOC_Os01g01720 chr01 [383046-386701] -pex14, putative, expressed (Os01g0107000, OsNippo01g014400)	Gc chr01[84323-1058644] - qtaro-qtl:Chlorophyll content (others - others) (id 681; ref no. 567; year 2007; marker SSR; cross Chongqing 2xZhenshan 97B)
LRI_2012DS9M_410	(chr01, 2971212, 4.42)	LOC_Os01g06270 chr01 [2971124-2979313] -expressed protein (Os01g0155400, OsNippo01g044600)	qFLL-1 chr01[1405980-5759851] - qtaro-qtl:First leaf length (culm/leaf - morphological trait) (id 397; ref no. 321; year 2003; marker RFLP; cross Zhenshan 97BxMilyang 46)
LRI_2012DS9M_410	(chr01, 4715543, 4.77)	LOC_Os01g09280 chr01 [4714467-4718746] -myb-related transcription activator, putative, expressed (Os01g0187900, OsNippo01g063300)	qFLL-1 chr01[1405980-5759851] - qtaro-qtl:First leaf length (culm/leaf - morphological trait) (id 397; ref no. 321; year 2003; marker RFLP; cross Zhenshan 97BxMilyang 46); - chr01[3483439-7970819] - qtaro-qtl:Root dry weight (root - morphological trait) (id 828; ref no. 717; year 2006; marker SSR; cross AkihikarixIRAT109); - chr01[3483439-10753685] - qtaro-qtl:Root axis length (root - morphologic…
LRI_2012DS9M_410	(chr01, 15136757, 4.23)	LOC_Os01g27150 chr01 [15130856-15139604] -cullin, putative, expressed (Os01g0369000, OsNippo01g162300)	chr01[4635793-25629404] - qtaro-qtl:K+1 concentration (salinity tolerance - resistance or tolerance) (id 196; ref no. 466; year 2001; marker Mixture; cross IR4630-xIR15324-); - chr01[4635793-27950354] - qtaro-qtl:Na+:K+1 ratio (salinity tolerance - resistance or tolerance) (id 197; ref no. 466; year 2001; marker Mixture; cross IR4630-xIR15324-); rfw1b chr01[7476658-35715948] - qtaro-qtl:Root fres…
LRI_2012DS9M_410	(chr01, 20360570, 4.15)	LOC_Os01g36670 chr01 [20351523-20364454] -expressed protein (Os01g0547200, OsNippo01g211350)	chr01[4635793-25629404] - qtaro-qtl:K+1 concentration (salinity tolerance - resistance or tolerance) (id 196; ref no. 466; year 2001; marker Mixture; cross IR4630-xIR15324-); - chr01[4635793-27950354] - qtaro-qtl:Na+:K+1 ratio (salinity tolerance - resistance or tolerance) (id 197; ref no. 466; year 2001; marker Mixture; cross IR4630-xIR15324-); rfw1b chr01[7476658-35715948] - qtaro-qtl:Root fres…
LRI_2012DS9M_410	(chr01, 25480518, 4.11)	LOC_Os01g44430 chr01 [25476743-25482973] -retrotransposon protein, putative, unclassified, expressed (Os01g0635550, Os01g0635600, OsNippo01g259800)	chr01[4635793-25629404] - qtaro-qtl:K+1 concentration (salinity tolerance - resistance or tolerance) (id 196; ref no. 466; year 2001; marker Mixture; cross IR4630-xIR15324-); - chr01[4635793-27950354] - qtaro-qtl:Na+:K+1 ratio (salinity tolerance - resistance or tolerance) (id 197; ref no. 466; year 2001; marker Mixture; cross IR4630-xIR15324-); rfw1b chr01[7476658-35715948] - qtaro-qtl:Root fres…
LRI_2012DS9M_410	(chr01, 37874833, 4.59)	LOC_Os01g65270 chr01 [37874455-37875289] -retrotransposon protein, putative, unclassified (OsNippo01g391100)	chr01[5759741-39646396] - qtaro-qtl:Number of filled grains per panicle (source activity - physiological trait) (id 206; ref no. 476; year 2001; marker RFLP; cross Zhenshan 97BxMilyang 46); brt1d chr01[14045859-42715593] - qtaro-qtl:Basal root thickness (drought tolerance - resistance or tolerance) (id 93; ref no. 140; year 2005; marker RFLP; cross IRAT109xYuefu); chr01[34067651-42495953] - qtaro…
LRI_2012DS9M_410	(chr02, 969014, 4.82)	LOC_Os02g02640 chr02 [967171-974497] -NBS-LRR disease resistance protein, putative, expressed (OsNippo02g020400)
LRI_2012DS9M_410	(chr02, 6070091, 4.21); (chr02, 6074812, 4.17)	LOC_Os02g11760 chr02 [6069030-6075807] -pleiotropic drug resistance protein, putative, expressed (Os02g0208300, OsNippo02g073350)	chr02[5263536-18269395] - qtaro-qtl:Spikelet fertility (drought tolerance - resistance or tolerance) (id 11; ref no. 22; year 2004; marker RFLP; cross AzucenaxBala); tms5 chr02[6035616-6762680] - qtaro-qtl:Thermo-sensitive genic male sterile (sterility - physiological trait) (id 682; ref no. 569; year 2007; marker SSR; cross Y58SxGuanghui122)
LRI_2012DS9M_410	(chr02, 6111391, 4.17)	LOC_Os02g11820 chr02 [6110091-6118738] -GTPase-activating protein, putative, expressed (Os02g0208900, OsNippo02g073800)	chr02[5263536-18269395] - qtaro-qtl:Spikelet fertility (drought tolerance - resistance or tolerance) (id 11; ref no. 22; year 2004; marker RFLP; cross AzucenaxBala); tms5 chr02[6035616-6762680] - qtaro-qtl:Thermo-sensitive genic male sterile (sterility - physiological trait) (id 682; ref no. 569; year 2007; marker SSR; cross Y58SxGuanghui122)
LRI_2012DS9M_410	(chr02, 20543258, 4.6)	LOC_Os02g34330 chr02 [20542156-20543511] -retrotransposon protein, putative, unclassified, expressed (OsNippo02g204500)	qPH-2 chr02[5263536-30654749] - qtaro-qtl:Plant height (dwarf - morphological trait) (id 375; ref no. 308; year 2003; marker RFLP; cross Gui630x2428); np2.2 chr02[11418741-21658842] - qtaro-qtl:Number of panicles per plant (culm/leaf - morphological trait) (id 109; ref no. 147; year 2005; marker SSR; cross IR 58025AxO. rufipogon (IC 22015)); qSS-2 chr02[12245463-26758298] - qtaro-qtl:Spikelet fer…
LRI_2012DS9M_410	(chr02, 33430148, 4.18)	LOC_Os02g54580 chr02 [33429948-33433753] -serine esterase family protein, putative, expressed (Os02g0787100, OsNippo02g335450)	qCHR-2 chr02[26758064-36554631] - qtaro-qtl:Chlorate sensitivity (others - others) (id 292; ref no. 524; year 2006; marker Mixture; cross ZYQ8xJingxi 17); qDLR2-1 chr02[29160264-36128950] - qtaro-qtl:Dead leaf rate at 34 days (other soil stress tolerance - resistance or tolerance) (id 942; ref no. 827; year 2008; marker SSR; cross Gaochan 106xChangbai 9)
LRI_2012DS9M_410	(chr03, 471584, 5.63)	LOC_Os03g01750 chr03 [471452-476739] -dual specificity protein phosphatase, putative, expressed (Os03g0107800, OsNippo03g015550)	chr03[464682-1429520] - qtaro-qtl:Total root number (root - morphological trait) (id 530; ref no. 251; year 2000; marker Mixture; cross IR64xAzucena)
LRI_2012DS9M_410	(chr03, 486462, 5.38)	LOC_Os03g01780 chr03 [485270-486556] -transposon protein, putative, unclassified, expressed (OsNippo03g015750)	chr03[464682-1429520] - qtaro-qtl:Total root number (root - morphological trait) (id 530; ref no. 251; year 2000; marker Mixture; cross IR64xAzucena)
LRI_2012DS9M_410	(chr03, 1233440, 4.15)	LOC_Os03g03020 chr03 [1232213-1234476] -L11 domain containing ribosomal protein, putative, expressed (Os03g0122200, OsNippo03g023600)	chr03[464682-1429520] - qtaro-qtl:Total root number (root - morphological trait) (id 530; ref no. 251; year 2000; marker Mixture; cross IR64xAzucena)
LRI_2012DS9M_410	(chr03, 3188862, 4.1)	LOC_Os03g06370 chr03 [3186738-3190051] -PPR repeat domain containing protein, putative, expressed (Os03g0159700, OsNippo03g044450)	qDEF-3 chr03[1423343-4098191] - qtaro-qtl:Days to emergence of flag-leaf (flowering - physiological trait) (id 268; ref no. 515; year 2004; marker RFLP; cross AsominorixIR24); QSs3 chr03[1429107-3215610] - qtaro-qtl:Spikelet sterility (sterility - physiological trait) (id 536; ref no. 265; year 1997; marker RFLP; cross LemontxTeqing); chr03[1772253-3475138] - qtaro-qtl:Deep root mass (root - morp…
LRI_2012DS9M_410	(chr03, 3262953, 4.03); (chr03, 3263781, 4.44); (chr03, 3266262, 4.63); (chr03, 3266346, 4.04); (chr03, 3266538, 4.03); (chr03, 3268588, 4.03); (chr03, 3269516, 4.03)	LOC_Os03g06510 chr03 [3258436-3270596] -KIP1, putative, expressed (Os03g0161100, OsNippo03g045150)	qDEF-3 chr03[1423343-4098191] - qtaro-qtl:Days to emergence of flag-leaf (flowering - physiological trait) (id 268; ref no. 515; year 2004; marker RFLP; cross AsominorixIR24); chr03[1772253-3475138] - qtaro-qtl:Deep root mass (root - morphological trait) (id 496; ref no. 208; year 2002; marker Mixture; cross CT9993xIR62266); chr03[2432425-3509693] - qtaro-qtl:Root volume (low moisture stress 85 d…
LRI_2012DS9M_410	(chr03, 6116019, 4.32)	LOC_Os03g11690 chr03 [6115337-6118762] -PPR repeat containing protein, expressed (Os03g0216300, OsNippo03g075450)	qTNL-3 chr03[4072902-6784194] - qtaro-qtl:Total number of leaves (culm/leaf - morphological trait) (id 267; ref no. 515; year 2004; marker RFLP; cross AsominorixIR24); Rhz2 chr03[6088558-7176458] - qtaro-qtl:Rhizome branching degree (others - others) (id 361; ref no. 288; year 2003; marker SSR; cross RD23xO. longistaminata accession with long and strong rhizomes)
LRI_2012DS9M_410	(chr03, 11353842, 5.35)	LOC_Os03g20100 chr03 [11351430-11355773] -S1 RNA binding domain containing protein, expressed (Os03g0315800, OsNippo03g128250)	dcf3 chr03[10000519-12459455] - qtaro-qtl:Degree of chlorophyll content of flag leaf at the heading date (source activity - physiological trait) (id 1016; ref no. 911; year 2007; marker Mixture; cross SNU-SG1xMilyang 23); qLEI3 chr03[10708808-12954471] - qtaro-qtl:Lowest elongated internode (submergency tolerance - resistance or tolerance) (id 1035; ref no. 132; year 2008; marker Mixture; cross T…
LRI_2012DS9M_410	(chr04, 1861931, 4.07)	LOC_Os04g04020 chr04 [1857914-1865238] -protein transport protein Sec24-like, putative, expressed (Os04g0129500, OsNippo04g027750)	chr04[608084-4435752] - qtaro-qtl:P-use eficiency (other soil stress tolerance - resistance or tolerance) (id 999; ref no. 883; year 1998; marker RFLP; cross NipponbarexKasalath); qCTS4-1 chr04[679929-6571458] - qtaro-qtl:Cold tolerance (cold tolerance - resistance or tolerance) (id 543; ref no. 274; year 2003; marker SSR; cross M-202xIR50); qSNP-4a chr04[679929-13211273] - qtaro-qtl:Spikelet num…
LRI_2012DS9M_410	(chr04, 3682785, 4.48)	LOC_Os04g06990 chr04 [3682117-3684160] -expressed protein (Os04g0154000, OsNippo04g043700)	chr04[608084-4435752] - qtaro-qtl:P-use eficiency (other soil stress tolerance - resistance or tolerance) (id 999; ref no. 883; year 1998; marker RFLP; cross NipponbarexKasalath); qCTS4-1 chr04[679929-6571458] - qtaro-qtl:Cold tolerance (cold tolerance - resistance or tolerance) (id 543; ref no. 274; year 2003; marker SSR; cross M-202xIR50); qSNP-4a chr04[679929-13211273] - qtaro-qtl:Spikelet num…
LRI_2012DS9M_410	(chr04, 13495358, 4.47)	LOC_Os04g23580 chr04 [13493210-13498065] -xylosyltransferase, putative, expressed (Os04g0301700, OsNippo04g136150)	spp4-2 chr04[1137976-17888842] - qtaro-qtl:Spikelets per panicle (panicle/flower - morphological trait) (id 1005; ref no. 890; year 1996; marker RFLP; cross 9024xLH422); qCCFJ-4 chr04[6571336-24646318] - qtaro-qtl:Leaf chlorophyll content at flowering (SPAD) (source activity - physiological trait) (id 81; ref no. 115; year 2005; marker SSR; cross IR36xNekken2); qPEN-4 chr04[8667374-13693920] - qt…
LRI_2012DS9M_410	(chr04, 18071809, 5.01)	LOC_Os04g30270 chr04 [18069356-18072567] -protein kinase domain containing protein, expressed (Os04g0371200, OsNippo04g173500)	qCCFJ-4 chr04[6571336-24646318] - qtaro-qtl:Leaf chlorophyll content at flowering (SPAD) (source activity - physiological trait) (id 81; ref no. 115; year 2005; marker SSR; cross IR36xNekken2); chr04[11283287-20281368] - qtaro-qtl:Panicle length (PAL) (panicle/flower - morphological trait) (id 645; ref no. 72; year 1996; marker RFLP; cross TesanaixCB)
LRI_2012DS9M_410	(chr04, 21949796, 4.04)	LOC_Os04g36000 chr04 [21948795-21951830] -OsFBX137 - F-box domain containing protein, expressed (Os04g0440901, OsNippo04g208600)	qCCFJ-4 chr04[6571336-24646318] - qtaro-qtl:Leaf chlorophyll content at flowering (SPAD) (source activity - physiological trait) (id 81; ref no. 115; year 2005; marker SSR; cross IR36xNekken2); chr04[19921036-29158662] - qtaro-qtl:Boron tolerance (other soil stress tolerance - resistance or tolerance) (id 917; ref no. 815; year 2008; marker SSR; cross Nekken-1xIR36); orl1 chr04[20518311-24585809]…
LRI_2012DS9M_410	(chr04, 29249317, 4.15)	LOC_Os04g49060 chr04 [29247373-29249631] -H-BTB3 - Bric-a-Brac, Tramtrack, Broad Complex BTB domain with H family conserved sequence, expressed (Os04g0579700, OsNippo04g286000)	rfw4a chr04[25626203-33083265] - qtaro-qtl:Root fresh weight (drought tolerance - resistance or tolerance) (id 951; ref no. 831; year 2008; marker SSR; cross IRAT109xYuefu); qCTS4-3 chr04[27441052-29644770] - qtaro-qtl:Cold-induced yellowing tolerance (cold tolerance - resistance or tolerance) (id 545; ref no. 274; year 2003; marker SSR; cross M-202xIR50); chr04[27941367-30762314] - qtaro-qtl:Max…
LRI_2012DS9M_410	(chr05, 658350, 4.76); (chr05, 658473, 4.76)	LOC_Os05g02150 chr05 [658105-660255] -expressed protein (Os05g0112200, OsNippo05g017450)	CORN5 chr05[238143-3285751] - qtaro-qtl:The ratio of Rubisco to total leaf N content at 5days after heading (source activity - physiological trait) (id 194; ref no. 465; year 2001; marker RFLP; cross NipponbarexKasalath)
LRI_2012DS9M_410	(chr05, 696106, 5.03)	LOC_Os05g02210 chr05 [694388-696374] -pentatricopeptide, putative, expressed (Os05g0112900, OsNippo05g017750)	CORN5 chr05[238143-3285751] - qtaro-qtl:The ratio of Rubisco to total leaf N content at 5days after heading (source activity - physiological trait) (id 194; ref no. 465; year 2001; marker RFLP; cross NipponbarexKasalath)
LRI_2012DS9M_410	(chr05, 721301, 4.37)	LOC_Os05g02260 chr05 [719131-721868] -expressed protein (Os05g0113500, OsNippo05g018050)	CORN5 chr05[238143-3285751] - qtaro-qtl:The ratio of Rubisco to total leaf N content at 5days after heading (source activity - physiological trait) (id 194; ref no. 465; year 2001; marker RFLP; cross NipponbarexKasalath)
LRI_2012DS9M_410	(chr05, 738505, 4.55)	LOC_Os05g02300 chr05 [738203-739079] -Core histone H2A/H2B/H3/H4 domain containing protein, putative, expressed (Os05g0113900, OsNippo05g018250)	CORN5 chr05[238143-3285751] - qtaro-qtl:The ratio of Rubisco to total leaf N content at 5days after heading (source activity - physiological trait) (id 194; ref no. 465; year 2001; marker RFLP; cross NipponbarexKasalath)
LRI_2012DS9M_410	(chr05, 760007, 5.67); (chr05, 762163, 4.86)	LOC_Os05g02350 chr05 [759007-763806] -endonuclease/exonuclease/phosphatase family domain containing protein, expressed (Os05g0114100, OsNippo05g018600)	CORN5 chr05[238143-3285751] - qtaro-qtl:The ratio of Rubisco to total leaf N content at 5days after heading (source activity - physiological trait) (id 194; ref no. 465; year 2001; marker RFLP; cross NipponbarexKasalath)
LRI_2012DS9M_410	(chr05, 8419688, 4.45)	LOC_Os05g14810 chr05 [8418033-8419930] -retrotransposon protein, putative, Ty1-copia subclass (OsNippo05g090300)	nt5.1 chr05[7509091-10787755] - qtaro-qtl:Number of tillers per plant (culm/leaf - morphological trait) (id 110; ref no. 147; year 2005; marker SSR; cross IR 58025AxO. rufipogon (IC 22015)); yl(t) chr05[7509091-16531609] - qtaro-qtl:Yellowish-green leaf (shoot/seedling - morphological trait) (id 180; ref no. 191; year 2003; marker SSR; cross yl mutantxW002)
LRI_2012DS9M_410	(chr05, 10306394, 4.49)	LOC_Os05g17920 chr05 [10305339-10306577] -retrotransposon protein, putative, unclassified (OsNippo05g108200)	nt5.1 chr05[7509091-10787755] - qtaro-qtl:Number of tillers per plant (culm/leaf - morphological trait) (id 110; ref no. 147; year 2005; marker SSR; cross IR 58025AxO. rufipogon (IC 22015)); yl(t) chr05[7509091-16531609] - qtaro-qtl:Yellowish-green leaf (shoot/seedling - morphological trait) (id 180; ref no. 191; year 2003; marker SSR; cross yl mutantxW002)
LRI_2012DS9M_410	(chr05, 15810943, 4.52)	LOC_Os05g27170 chr05 [15807141-15811008] -retrotransposon, putative, centromere-specific, expressed (OsNippo05g158000)	yl(t) chr05[7509091-16531609] - qtaro-qtl:Yellowish-green leaf (shoot/seedling - morphological trait) (id 180; ref no. 191; year 2003; marker SSR; cross yl mutantxW002); qLTG-5 chr05[10787462-18944887] - qtaro-qtl:Germinability at low temperature (15ï¿½Å½) (cold tolerance - resistance or tolerance) (id 566; ref no. 113; year 1999; marker Mixture; cross Milyang 23xMilyang 23)
LRI_2012DS9M_410	(chr05, 16305862, 4.52)	LOC_Os05g27940 chr05 [16302688-16306135] -40S ribosomal protein S7, putative, expressed (Os05g0346300, OsNippo05g162500)	yl(t) chr05[7509091-16531609] - qtaro-qtl:Yellowish-green leaf (shoot/seedling - morphological trait) (id 180; ref no. 191; year 2003; marker SSR; cross yl mutantxW002); qLTG-5 chr05[10787462-18944887] - qtaro-qtl:Germinability at low temperature (15ï¿½Å½) (cold tolerance - resistance or tolerance) (id 566; ref no. 113; year 1999; marker Mixture; cross Milyang 23xMilyang 23)
LRI_2012DS9M_410	(chr05, 21654298, 4.21)	LOC_Os05g37060 chr05 [21654181-21655380] -MYB family transcription factor, putative, expressed (Os05g0442400, OsNippo05g213850)
LRI_2012DS9M_410	(chr05, 24595524, 4.98)	LOC_Os05g42020 chr05 [24594917-24597258] -UDP-glucoronosyl and UDP-glucosyl transferase domain containing protein, expressed (Os05g0499600, OsNippo05g245250)	QFla5 chr05[23597602-29429411] - qtaro-qtl:Flag leaf angle (culm/leaf - morphological trait) (id 875; ref no. 773; year 1999; marker RFLP; cross LemontxTeqing); qRGR-5 chr05[24086072-27457701] - qtaro-qtl:Relative germination rate(RGR) (germination/dormancy - physiological trait) (id 126; ref no. 373; year 2006; marker SSR; cross Zhenshan 97xIRAT109)
LRI_2012DS9M_410	(chr06, 5291712, 5.15)	LOC_Os06g10290 chr06 [5288460-5293460] -OsFBX191 - F-box domain containing protein, expressed (Os06g0204500, OsNippo06g069900)	alk6-1 chr06[1764586-5425602] - qtaro-qtl:Alkali-spread.score (eating quality - physiological trait) (id 4; ref no. 5; year 2004; marker SSR; cross CaiapoxOryza glaberrima (accession IRGC No. 103544)); AsTol chr06[2561213-6283916] - qtaro-qtl:Root length (other soil stress tolerance - resistance or tolerance) (id 817; ref no. 689; year 2004; marker RFLP; cross BalaxAzucena); qRCRJ-6 chr06[4234080…
LRI_2012DS9M_410	(chr06, 8586898, 4.28)	LOC_Os06g15150 chr06 [8584737-8590595] -retrotransposon protein, putative, Ty3-gypsy subclass, expressed (OsNippo06g100500)	&quot;qLDLJ-6-1,2,3&quot; chr06[4234080-28130383] - qtaro-qtl:Number of late-discoloring leaves per panicle at 25 DAF (source activity - physiological trait) (id 84; ref no. 115; year 1999; marker SSR; cross IR36xNekken2); tns6 chr06[6023974-9537572] - qtaro-qtl:Total number of spikelets/panicle (seed - morphological trait) (id 885; ref no. 777; year 1996; marker RFLP; cross Waiyin 2xCB); S5 chr0…
LRI_2012DS9M_410	(chr06, 13490062, 4.16)	LOC_Os06g23130 chr06 [13488226-13490947] -retrotransposon protein, putative, unclassified, expressed (OsNippo06g147650)	&quot;qLDLJ-6-1,2,3&quot; chr06[4234080-28130383] - qtaro-qtl:Number of late-discoloring leaves per panicle at 25 DAF (source activity - physiological trait) (id 84; ref no. 115; year 1999; marker SSR; cross IR36xNekken2)
LRI_2012DS9M_410	(chr06, 18622786, 6.25)	LOC_Os06g32030 chr06 [18622233-18623038] -transposon protein, putative, CACTA, En/Spm sub-class (OsNippo06g193800)	&quot;qLDLJ-6-1,2,3&quot; chr06[4234080-28130383] - qtaro-qtl:Number of late-discoloring leaves per panicle at 25 DAF (source activity - physiological trait) (id 84; ref no. 115; year 1999; marker SSR; cross IR36xNekken2)
LRI_2012DS9M_410	(chr07, 5265335, 4.93)	LOC_Os07g09900 chr07 [5263408-5267310] -disease resistance protein RPM1, putative, expressed (Os07g0197300, OsNippo07g063750)	tp7b chr07[2349842-17535483] - qtaro-qtl:Tillers/plant (culm/leaf - morphological trait) (id 870; ref no. 767; year 2000; marker RFLP; cross Zhenshan 97xMinghui 6); - chr07[4085041-21393981] - qtaro-qtl:Days to wilt (DW4) (insect resistance - resistance or tolerance) (id 27; ref no. 38; year 2004; marker RFLP; cross IR64xAzucena); QHd7 chr07[4606397-6812968] - qtaro-qtl:Heading date (flowering - …
LRI_2012DS9M_410	(chr07, 5411421, 5.05)	LOC_Os07g10100 chr07 [5410900-5412979] -retrotransposon protein, putative, Ty3-gypsy subclass, expressed (OsNippo07g064950)	tp7b chr07[2349842-17535483] - qtaro-qtl:Tillers/plant (culm/leaf - morphological trait) (id 870; ref no. 767; year 2000; marker RFLP; cross Zhenshan 97xMinghui 6); - chr07[4085041-21393981] - qtaro-qtl:Days to wilt (DW4) (insect resistance - resistance or tolerance) (id 27; ref no. 38; year 2004; marker RFLP; cross IR64xAzucena); QHd7 chr07[4606397-6812968] - qtaro-qtl:Heading date (flowering - …
LRI_2012DS9M_410	(chr07, 8527193, 4.72)	LOC_Os07g14900 chr07 [8526649-8528020] -expressed protein (Os07g0252900, OsNippo07g094250)	tp7b chr07[2349842-17535483] - qtaro-qtl:Tillers/plant (culm/leaf - morphological trait) (id 870; ref no. 767; year 2000; marker RFLP; cross Zhenshan 97xMinghui 6); - chr07[4085041-21393981] - qtaro-qtl:Days to wilt (DW4) (insect resistance - resistance or tolerance) (id 27; ref no. 38; year 2004; marker RFLP; cross IR64xAzucena); qah7 chr07[4606397-16264722] - qtaro-qtl:Length of the heading per…
LRI_2012DS9M_410	(chr07, 10839192, 5.67)	LOC_Os07g18290 chr07 [10837668-10839449] -transposon protein, putative, unclassified, expressed (OsNippo07g113800)	tp7b chr07[2349842-17535483] - qtaro-qtl:Tillers/plant (culm/leaf - morphological trait) (id 870; ref no. 767; year 2000; marker RFLP; cross Zhenshan 97xMinghui 6); - chr07[4085041-21393981] - qtaro-qtl:Days to wilt (DW4) (insect resistance - resistance or tolerance) (id 27; ref no. 38; year 2004; marker RFLP; cross IR64xAzucena); qah7 chr07[4606397-16264722] - qtaro-qtl:Length of the heading per…
LRI_2012DS9M_410	(chr07, 10879822, 5.59)	LOC_Os07g18360 chr07 [10878501-10883369] -retrotransposon protein, putative, Ty3-gypsy subclass, expressed (OsNippo07g114250)	tp7b chr07[2349842-17535483] - qtaro-qtl:Tillers/plant (culm/leaf - morphological trait) (id 870; ref no. 767; year 2000; marker RFLP; cross Zhenshan 97xMinghui 6); - chr07[4085041-21393981] - qtaro-qtl:Days to wilt (DW4) (insect resistance - resistance or tolerance) (id 27; ref no. 38; year 2004; marker RFLP; cross IR64xAzucena); qah7 chr07[4606397-16264722] - qtaro-qtl:Length of the heading per…
LRI_2012DS9M_410	(chr07, 15409295, 4.27)	LOC_Os07g26690 chr07 [15406441-15409801] -aquaporin protein, putative, expressed (Os07g0448800, OsNippo07g153350)	tp7b chr07[2349842-17535483] - qtaro-qtl:Tillers/plant (culm/leaf - morphological trait) (id 870; ref no. 767; year 2000; marker RFLP; cross Zhenshan 97xMinghui 6); - chr07[4085041-21393981] - qtaro-qtl:Days to wilt (DW4) (insect resistance - resistance or tolerance) (id 27; ref no. 38; year 2004; marker RFLP; cross IR64xAzucena); qah7 chr07[4606397-16264722] - qtaro-qtl:Length of the heading per…
LRI_2012DS9M_410	(chr07, 15627486, 4.27); (chr07, 15631183, 4.59)	LOC_Os07g27000 chr07 [15626794-15631685] -retrotransposon protein, putative, unclassified, expressed (OsNippo07g155200)	tp7b chr07[2349842-17535483] - qtaro-qtl:Tillers/plant (culm/leaf - morphological trait) (id 870; ref no. 767; year 2000; marker RFLP; cross Zhenshan 97xMinghui 6); - chr07[4085041-21393981] - qtaro-qtl:Days to wilt (DW4) (insect resistance - resistance or tolerance) (id 27; ref no. 38; year 2004; marker RFLP; cross IR64xAzucena); qah7 chr07[4606397-16264722] - qtaro-qtl:Length of the heading per…
LRI_2012DS9M_410	(chr07, 15647758, 4.44)	LOC_Os07g27010 chr07 [15644781-15647996] -retrotransposon protein, putative, unclassified, expressed (OsNippo07g155300)	tp7b chr07[2349842-17535483] - qtaro-qtl:Tillers/plant (culm/leaf - morphological trait) (id 870; ref no. 767; year 2000; marker RFLP; cross Zhenshan 97xMinghui 6); - chr07[4085041-21393981] - qtaro-qtl:Days to wilt (DW4) (insect resistance - resistance or tolerance) (id 27; ref no. 38; year 2004; marker RFLP; cross IR64xAzucena); qah7 chr07[4606397-16264722] - qtaro-qtl:Length of the heading per…
LRI_2012DS9M_410	(chr08, 3688061, 4.09)	LOC_Os08g06500 chr08 [3680924-3688728] -PPR repeat domain containing protein, putative, expressed (Os08g0162250, OsNippo08g046000)	qDTH8 chr08[360155-4446617] - qtaro-qtl:Days-to-heading (flowering - physiological trait) (id 749; ref no. 607; year 2007; marker Mixture; cross 98SQ1496xKoshihikari); - chr08[1584134-5333855] - qtaro-qtl:Cd concentration in brown rice (other soil stress tolerance - resistance or tolerance) (id 91; ref no. 130; year 2005; marker RFLP; cross KoshihikarixKasalath); - chr08[3170545-5333855] - qtaro-…
LRI_2012DS9M_410	(chr08, 4079057, 4.72)	LOC_Os08g07300 chr08 [4078664-4088954] -haloacid dehalogenase-like hydrolase domain-containing protein 3, putative, expressed (Os08g0169800, OsNippo08g050700)	qDTH8 chr08[360155-4446617] - qtaro-qtl:Days-to-heading (flowering - physiological trait) (id 749; ref no. 607; year 2007; marker Mixture; cross 98SQ1496xKoshihikari); - chr08[1584134-5333855] - qtaro-qtl:Cd concentration in brown rice (other soil stress tolerance - resistance or tolerance) (id 91; ref no. 130; year 2005; marker RFLP; cross KoshihikarixKasalath); - chr08[3170545-5333855] - qtaro-…
LRI_2012DS9M_410	(chr08, 5621513, 4.76)	LOC_Os08g09720 chr08 [5618540-5621555] -OsFBX272 - F-box domain containing protein, expressed (Os08g0197100, OsNippo08g065800)	qDSR 8 chr08[3927309-15529036] - qtaro-qtl:Dead seedling rate at 62 days (other soil stress tolerance - resistance or tolerance) (id 947; ref no. 827; year 2008; marker SSR; cross Gaochan 106xChangbai 9); dth8 chr08[4105519-25684949] - qtaro-qtl:Days to heading (flowering - physiological trait) (id 1007; ref no. 890; year 1996; marker RFLP; cross 9024xLH422); qALRR-8 chr08[5326640-17528755] - qta…
LRI_2012DS9M_410	(chr08, 6086162, 5.06)	LOC_Os08g10380 chr08 [6085434-6086181] -expressed protein (OsNippo08g070250)	qDSR 8 chr08[3927309-15529036] - qtaro-qtl:Dead seedling rate at 62 days (other soil stress tolerance - resistance or tolerance) (id 947; ref no. 827; year 2008; marker SSR; cross Gaochan 106xChangbai 9); dth8 chr08[4105519-25684949] - qtaro-qtl:Days to heading (flowering - physiological trait) (id 1007; ref no. 890; year 1996; marker RFLP; cross 9024xLH422); qALRR-8 chr08[5326640-17528755] - qta…
LRI_2012DS9M_410	(chr08, 7295368, 5.18)	LOC_Os08g12380 chr08 [7294102-7295938] -retrotransposon protein, putative, Ty3-gypsy subclass, expressed (OsNippo08g082200)	qDSR 8 chr08[3927309-15529036] - qtaro-qtl:Dead seedling rate at 62 days (other soil stress tolerance - resistance or tolerance) (id 947; ref no. 827; year 2008; marker SSR; cross Gaochan 106xChangbai 9); dth8 chr08[4105519-25684949] - qtaro-qtl:Days to heading (flowering - physiological trait) (id 1007; ref no. 890; year 1996; marker RFLP; cross 9024xLH422); qALRR-8 chr08[5326640-17528755] - qta…
LRI_2012DS9M_410	(chr08, 11870523, 4.27)	LOC_Os08g19830 chr08 [11869979-11879530] -ubiquitin family protein, putative, expressed (Os08g0295000, Os08g0295100, OsNippo08g124700)	qDSR 8 chr08[3927309-15529036] - qtaro-qtl:Dead seedling rate at 62 days (other soil stress tolerance - resistance or tolerance) (id 947; ref no. 827; year 2008; marker SSR; cross Gaochan 106xChangbai 9); dth8 chr08[4105519-25684949] - qtaro-qtl:Days to heading (flowering - physiological trait) (id 1007; ref no. 890; year 1996; marker RFLP; cross 9024xLH422); qALRR-8 chr08[5326640-17528755] - qta…
LRI_2012DS9M_410	(chr08, 12056095, 4.35)	LOC_Os08g20110 chr08 [12052929-12057408] -retrotransposon protein, putative, Ty3-gypsy subclass, expressed (OsNippo08g126300)	qDSR 8 chr08[3927309-15529036] - qtaro-qtl:Dead seedling rate at 62 days (other soil stress tolerance - resistance or tolerance) (id 947; ref no. 827; year 2008; marker SSR; cross Gaochan 106xChangbai 9); dth8 chr08[4105519-25684949] - qtaro-qtl:Days to heading (flowering - physiological trait) (id 1007; ref no. 890; year 1996; marker RFLP; cross 9024xLH422); qALRR-8 chr08[5326640-17528755] - qta…
LRI_2012DS9M_410	(chr08, 12259198, 5.32)	LOC_Os08g20410 chr08 [12256989-12259738] -expressed protein (Os08g0299300, OsNippo08g128250)	qDSR 8 chr08[3927309-15529036] - qtaro-qtl:Dead seedling rate at 62 days (other soil stress tolerance - resistance or tolerance) (id 947; ref no. 827; year 2008; marker SSR; cross Gaochan 106xChangbai 9); dth8 chr08[4105519-25684949] - qtaro-qtl:Days to heading (flowering - physiological trait) (id 1007; ref no. 890; year 1996; marker RFLP; cross 9024xLH422); qALRR-8 chr08[5326640-17528755] - qta…
LRI_2012DS9M_410	(chr08, 16806657, 5.26)	LOC_Os08g27570 chr08 [16804845-16808858] -retrotransposon protein, putative, unclassified, expressed (OsNippo08g169500)	dth8 chr08[4105519-25684949] - qtaro-qtl:Days to heading (flowering - physiological trait) (id 1007; ref no. 890; year 1996; marker RFLP; cross 9024xLH422); qALRR-8 chr08[5326640-17528755] - qtaro-qtl:Root length ratio (other soil stress tolerance - resistance or tolerance) (id 222; ref no. 488; year 2002; marker Mixture; cross CT9993-5-10-1-MxIR62266-42-6-2); hd8 chr08[5421262-17528755] - qtaro-…
LRI_2012DS9M_410	(chr08, 17848630, 7.03)	LOC_Os08g29150 chr08 [17844188-17850916] -phospholipid-transporting ATPase, putative, expressed (Os08g0379200, OsNippo08g178550)	dth8 chr08[4105519-25684949] - qtaro-qtl:Days to heading (flowering - physiological trait) (id 1007; ref no. 890; year 1996; marker RFLP; cross 9024xLH422); qCRE-8 chr08[16626364-19399182] - qtaro-qtl:Control root elongation (other soil stress tolerance - resistance or tolerance) (id 252; ref no. 511; year 2006; marker RFLP; cross NipponbarexKasalath); - chr08[17528232-25684949] - qtaro-qtl:Osmot…
LRI_2012DS9M_410	(chr08, 24774725, 4.09)	LOC_Os08g39220 chr08 [24772960-24775745] -OsWAK75 - OsWAK receptor-like protein kinase, expressed (Os08g0501600, OsNippo08g242200)	dth8 chr08[4105519-25684949] - qtaro-qtl:Days to heading (flowering - physiological trait) (id 1007; ref no. 890; year 1996; marker RFLP; cross 9024xLH422); - chr08[17528232-25684949] - qtaro-qtl:Osmotic adjustment at 70 % RWC (drought tolerance - resistance or tolerance) (id 616; ref no. 184; year 1996; marker RFLP; cross Moroberekanx C039); 04-Aug chr08[24274675-27825769] - qtaro-qtl:root to sh…
LRI_2012DS9M_410	(chr08, 26921142, 4.58)	LOC_Os08g42590 chr08 [26918193-26921575] -mtN19, putative, expressed (Os08g0538600, OsNippo08g263000)	chr08[24274675-27825769] - qtaro-qtl:root to shoot ratio,maximum root length (root - morphological trait) (id 933; ref no. 824; year 2002; marker RFLP; cross BalaxAzucena); qRGV-8 chr08[26582935-28166213] - qtaro-qtl:Relative germination vigor(RGV) (germination/dormancy - physiological trait) (id 125; ref no. 373; year 2006; marker SSR; cross Zhenshan 97xIRAT109)
LRI_2012DS9M_410	(chr08, 26950444, 5.33)	LOC_Os08g42640 chr08 [26948571-26953515] -zinc finger, C3HC4 type domain containing protein, expressed (Os08g0539300, OsNippo08g263300)	chr08[24274675-27825769] - qtaro-qtl:root to shoot ratio,maximum root length (root - morphological trait) (id 933; ref no. 824; year 2002; marker RFLP; cross BalaxAzucena); qRGV-8 chr08[26582935-28166213] - qtaro-qtl:Relative germination vigor(RGV) (germination/dormancy - physiological trait) (id 125; ref no. 373; year 2006; marker SSR; cross Zhenshan 97xIRAT109)
LRI_2012DS9M_410	(chr09, 7953057, 4.98)	LOC_Os09g13640 chr09 [7952822-7953923] -retrotransposon protein, putative, unclassified (OsNippo09g081200)	qPC9 chr09[1119992-12373242] - qtaro-qtl:Protein content (eating quality - physiological trait) (id 621; ref no. 52; year 2006; marker SSR; cross MoritawasexKoshihikari); chr09[1159676-11367960] - qtaro-qtl:Maximum Root Length (root - morphological trait) (id 467; ref no. 195; year 2001; marker RFLP; cross ZYQ8xJingxi 17); clr9 chr09[2658483-16317550] - qtaro-qtl:Ratio of culm length reduction (c…
LRI_2012DS9M_410	(chr09, 8201834, 4.47)	LOC_Os09g13940 chr09 [8199883-8203350] -AP2 domain containing protein, expressed (Os09g0309700, OsNippo09g083000)	qPC9 chr09[1119992-12373242] - qtaro-qtl:Protein content (eating quality - physiological trait) (id 621; ref no. 52; year 2006; marker SSR; cross MoritawasexKoshihikari); chr09[1159676-11367960] - qtaro-qtl:Maximum Root Length (root - morphological trait) (id 467; ref no. 195; year 2001; marker RFLP; cross ZYQ8xJingxi 17); clr9 chr09[2658483-16317550] - qtaro-qtl:Ratio of culm length reduction (c…
LRI_2012DS9M_410	(chr09, 10043165, 4.75)	LOC_Os09g16430 chr09 [10043019-10049365] -retrotransposon protein, putative, Ty3-gypsy subclass, expressed (OsNippo09g098100)	qPC9 chr09[1119992-12373242] - qtaro-qtl:Protein content (eating quality - physiological trait) (id 621; ref no. 52; year 2006; marker SSR; cross MoritawasexKoshihikari); chr09[1159676-11367960] - qtaro-qtl:Maximum Root Length (root - morphological trait) (id 467; ref no. 195; year 2001; marker RFLP; cross ZYQ8xJingxi 17); clr9 chr09[2658483-16317550] - qtaro-qtl:Ratio of culm length reduction (c…
LRI_2012DS9M_410	(chr09, 16264548, 4.38)	LOC_Os09g26770 chr09 [16259677-16265914] -ribosomal L18p/L5e family protein, putative, expressed (Os09g0439050, Os09g0439100, OsNippo09g155850)	clr9 chr09[2658483-16317550] - qtaro-qtl:Ratio of culm length reduction (cold tolerance - resistance or tolerance) (id 650; ref no. 25; year 2004; marker SSR; cross Milyang 23xHapcheonaengmi 3); rdw9 chr09[12410287-18491736] - qtaro-qtl:Root dry weight (drought tolerance - resistance or tolerance) (id 95; ref no. 140; year 2005; marker Mixture; cross IRAT109xYuefu); chr09[15359476-18374564] - qta…
LRI_2012DS9M_410	(chr09, 17802319, 5.64)	LOC_Os09g29330 chr09 [17799761-17805714] -retrotransposon protein, putative, unclassified, expressed (OsNippo09g171750)	rdw9 chr09[12410287-18491736] - qtaro-qtl:Root dry weight (drought tolerance - resistance or tolerance) (id 95; ref no. 140; year 2005; marker Mixture; cross IRAT109xYuefu); chr09[15359476-18374564] - qtaro-qtl:The panicle length (PL) (panicle/flower - morphological trait) (id 709; ref no. 18; year 2004; marker SSR; cross Zhenshan 97xWuyujing 2)
LRI_2012DS9M_410	(chr09, 19023408, 4.25)	LOC_Os09g31514 chr09 [19020419-19024392] -dihydroflavonol-4-reductase, putative, expressed (Os09g0491852, OsNippo09g184150)	mrl9a chr09[18297411-20828859] - qtaro-qtl:Maximum root length (drought tolerance - resistance or tolerance) (id 950; ref no. 831; year 2008; marker SSR; cross IRAT109xYuefu); qCCAI-9 chr09[18374393-20828859] - qtaro-qtl:Leaf chlorophyll content 25 days after flowering (source activity - physiological trait) (id 82; ref no. 115; year 1999; marker SSR; cross IR36xNekken2); - chr09[18489616-2111385…
LRI_2012DS9M_410	(chr09, 22716410, 7.6)	LOC_Os09g39570 chr09 [22713279-22717110] -beta-amylase, putative, expressed (Os09g0569200, OsNippo09g225350)	yldp9.1 chr09[19464779-23552932] - qtaro-qtl:Yield per plant (seed - morphological trait) (id 117; ref no. 147; year 2005; marker RFLP; cross IR 58025AxO. rufipogon (IC 22015)); - chr09[21313734-23027968] - qtaro-qtl:Maximum root length (root - morphological trait) (id 255; ref no. 513; year 2003; marker RFLP; cross IAC165xCo39); qTN-9-2 chr09[22021233-23027968] - qtaro-qtl:Tiller number (culm/le…
LRI_2012DS9M_410	(chr09, 22716410, 7.6)	LOC_Os09g39580 chr09 [22716053-22719930] -calmodulin-binding heat-shock protein, putative, expressed (Os09g0569300, OsNippo09g225450)	yldp9.1 chr09[19464779-23552932] - qtaro-qtl:Yield per plant (seed - morphological trait) (id 117; ref no. 147; year 2005; marker RFLP; cross IR 58025AxO. rufipogon (IC 22015)); - chr09[21313734-23027968] - qtaro-qtl:Maximum root length (root - morphological trait) (id 255; ref no. 513; year 2003; marker RFLP; cross IAC165xCo39); qTN-9-2 chr09[22021233-23027968] - qtaro-qtl:Tiller number (culm/le…
LRI_2012DS9M_410	(chr09, 22739992, 7.95)	LOC_Os09g39620 chr09 [22736558-22741162] -protein kinase family protein, putative, expressed (Os09g0569800, OsNippo09g225800)	yldp9.1 chr09[19464779-23552932] - qtaro-qtl:Yield per plant (seed - morphological trait) (id 117; ref no. 147; year 2005; marker RFLP; cross IR 58025AxO. rufipogon (IC 22015)); - chr09[21313734-23027968] - qtaro-qtl:Maximum root length (root - morphological trait) (id 255; ref no. 513; year 2003; marker RFLP; cross IAC165xCo39); qTN-9-2 chr09[22021233-23027968] - qtaro-qtl:Tiller number (culm/le…
LRI_2012DS9M_410	(chr09, 22742406, 4.84)	LOC_Os09g39630 chr09 [22742143-22743177] -conserved hypothetical protein (OsNippo09g225900)	yldp9.1 chr09[19464779-23552932] - qtaro-qtl:Yield per plant (seed - morphological trait) (id 117; ref no. 147; year 2005; marker RFLP; cross IR 58025AxO. rufipogon (IC 22015)); - chr09[21313734-23027968] - qtaro-qtl:Maximum root length (root - morphological trait) (id 255; ref no. 513; year 2003; marker RFLP; cross IAC165xCo39); qTN-9-2 chr09[22021233-23027968] - qtaro-qtl:Tiller number (culm/le…
LRI_2012DS9M_410	(chr09, 22747650, 8.61); (chr09, 22749370, 7.6)	LOC_Os09g39640 chr09 [22747356-22752211] -protein kinase, putative, expressed (Os09g0570000, OsNippo09g225950)	yldp9.1 chr09[19464779-23552932] - qtaro-qtl:Yield per plant (seed - morphological trait) (id 117; ref no. 147; year 2005; marker RFLP; cross IR 58025AxO. rufipogon (IC 22015)); - chr09[21313734-23027968] - qtaro-qtl:Maximum root length (root - morphological trait) (id 255; ref no. 513; year 2003; marker RFLP; cross IAC165xCo39); qTN-9-2 chr09[22021233-23027968] - qtaro-qtl:Tiller number (culm/le…
LRI_2012DS9M_410	(chr09, 22755848, 7.6); (chr09, 22756359, 7.6)	LOC_Os09g39650 chr09 [22753303-22757508] -protein kinase family protein, putative, expressed (Os09g0570100, OsNippo09g226000)	yldp9.1 chr09[19464779-23552932] - qtaro-qtl:Yield per plant (seed - morphological trait) (id 117; ref no. 147; year 2005; marker RFLP; cross IR 58025AxO. rufipogon (IC 22015)); - chr09[21313734-23027968] - qtaro-qtl:Maximum root length (root - morphological trait) (id 255; ref no. 513; year 2003; marker RFLP; cross IAC165xCo39); qTN-9-2 chr09[22021233-23027968] - qtaro-qtl:Tiller number (culm/le…
LRI_2012DS9M_410	(chr09, 22760515, 5.29)	LOC_Os09g39660 chr09 [22758930-22762537] -ZOS9-21 - C2H2 zinc finger protein, expressed (Os09g0570200, OsNippo09g226100)	yldp9.1 chr09[19464779-23552932] - qtaro-qtl:Yield per plant (seed - morphological trait) (id 117; ref no. 147; year 2005; marker RFLP; cross IR 58025AxO. rufipogon (IC 22015)); - chr09[21313734-23027968] - qtaro-qtl:Maximum root length (root - morphological trait) (id 255; ref no. 513; year 2003; marker RFLP; cross IAC165xCo39); qTN-9-2 chr09[22021233-23027968] - qtaro-qtl:Tiller number (culm/le…
LRI_2012DS9M_410	(chr09, 22764907, 7.68)	LOC_Os09g39670 chr09 [22762864-22766969] -oxidoreductase, short chain dehydrogenase/reductase family domain containing family, expressed (Os09g0570300, OsNippo09g226150)	yldp9.1 chr09[19464779-23552932] - qtaro-qtl:Yield per plant (seed - morphological trait) (id 117; ref no. 147; year 2005; marker RFLP; cross IR 58025AxO. rufipogon (IC 22015)); - chr09[21313734-23027968] - qtaro-qtl:Maximum root length (root - morphological trait) (id 255; ref no. 513; year 2003; marker RFLP; cross IAC165xCo39); qTN-9-2 chr09[22021233-23027968] - qtaro-qtl:Tiller number (culm/le…
LRI_2012DS9M_410	(chr09, 22776277, 5.77)	LOC_Os09g39690 chr09 [22773514-22777592] -protein binding protein, putative, expressed (Os09g0570500, OsNippo09g226250)	yldp9.1 chr09[19464779-23552932] - qtaro-qtl:Yield per plant (seed - morphological trait) (id 117; ref no. 147; year 2005; marker RFLP; cross IR 58025AxO. rufipogon (IC 22015)); - chr09[21313734-23027968] - qtaro-qtl:Maximum root length (root - morphological trait) (id 255; ref no. 513; year 2003; marker RFLP; cross IAC165xCo39); qTN-9-2 chr09[22021233-23027968] - qtaro-qtl:Tiller number (culm/le…
LRI_2012DS9M_410	(chr09, 22782443, 7.6)	LOC_Os09g39700 chr09 [22778757-22783735] -expressed protein (Os09g0570600, OsNippo09g226300)	yldp9.1 chr09[19464779-23552932] - qtaro-qtl:Yield per plant (seed - morphological trait) (id 117; ref no. 147; year 2005; marker RFLP; cross IR 58025AxO. rufipogon (IC 22015)); - chr09[21313734-23027968] - qtaro-qtl:Maximum root length (root - morphological trait) (id 255; ref no. 513; year 2003; marker RFLP; cross IAC165xCo39); qTN-9-2 chr09[22021233-23027968] - qtaro-qtl:Tiller number (culm/le…
LRI_2012DS9M_410	(chr09, 22804780, 5.67)	LOC_Os09g39760 chr09 [22804667-22807049] -pectinesterase, putative, expressed (Os09g0571100, OsNippo09g226700)	yldp9.1 chr09[19464779-23552932] - qtaro-qtl:Yield per plant (seed - morphological trait) (id 117; ref no. 147; year 2005; marker RFLP; cross IR 58025AxO. rufipogon (IC 22015)); - chr09[21313734-23027968] - qtaro-qtl:Maximum root length (root - morphological trait) (id 255; ref no. 513; year 2003; marker RFLP; cross IAC165xCo39); qTN-9-2 chr09[22021233-23027968] - qtaro-qtl:Tiller number (culm/le…
LRI_2012DS9M_410	(chr10, 526829, 4.33)	LOC_Os10g01800 chr10 [526146-527331] -transferase family protein, putative, expressed (Os10g0107400, OsNippo10g014950)
LRI_2012DS9M_410	(chr10, 1352841, 5.62)	LOC_Os10g03200 chr10 [1352639-1353952] -retrotransposon protein, putative, unclassified (OsNippo10g023100)
LRI_2012DS9M_410	(chr10, 2481353, 4.49)	LOC_Os10g05069 chr10 [2477205-2489779] -lysosomal alpha-mannosidase precursor, putative, expressed (Os10g0140200, OsNippo10g033950)
LRI_2012DS9M_410	(chr10, 8776815, 4.09)	LOC_Os10g17410 chr10 [8775159-8779157] -retrotransposon protein, putative, unclassified, expressed (OsNippo10g093100)	chr10[3758658-13115650] - qtaro-qtl:Relative fresh weight (other stress resistance - resistance or tolerance) (id 384; ref no. 318; year 2003; marker RFLP; cross NipponbarexKasalath); qPBN-10 chr10[5016823-10014985] - qtaro-qtl:Primary branch number (panicle/flower - morphological trait) (id 48; ref no. 84; year 2006; marker SSR; cross LemontxTeqing)
LRI_2012DS9M_410	(chr11, 885294, 5.33)	LOC_Os11g02720 chr11 [882109-885904] -expressed protein (Os11g0119900, OsNippo11g021300)	qDLR11 chr11[383711-21835946] - qtaro-qtl:Dead leaf rate at 20 days (other soil stress tolerance - resistance or tolerance) (id 940; ref no. 827; year 2008; marker SSR; cross Gaochan 106xChangbai 9)
LRI_2012DS9M_410	(chr11, 8468184, 5.81)	LOC_Os11g15040 chr11 [8466831-8469354] -S-adenosyl-L-methionine:benzoic acid/salicylic acid carboxyl methyltransferase, putative, expressed (OsNippo11g094750)	qDLR11 chr11[383711-21835946] - qtaro-qtl:Dead leaf rate at 20 days (other soil stress tolerance - resistance or tolerance) (id 940; ref no. 827; year 2008; marker SSR; cross Gaochan 106xChangbai 9)
LRI_2012DS9M_410	(chr11, 10436921, 4.64)	LOC_Os11g18510 chr11 [10435429-10438555] -transposon protein, putative, CACTA, En/Spm sub-class, expressed (OsNippo11g111150)	qDLR11 chr11[383711-21835946] - qtaro-qtl:Dead leaf rate at 20 days (other soil stress tolerance - resistance or tolerance) (id 940; ref no. 827; year 2008; marker SSR; cross Gaochan 106xChangbai 9)
LRI_2012DS9M_410	(chr11, 18129756, 4.85)	LOC_Os11g31140 chr11 [18128029-18129811] -expressed protein (OsNippo11g176150)	qDLR11 chr11[383711-21835946] - qtaro-qtl:Dead leaf rate at 20 days (other soil stress tolerance - resistance or tolerance) (id 940; ref no. 827; year 2008; marker SSR; cross Gaochan 106xChangbai 9)
LRI_2012DS9M_410	(chr11, 23195635, 4.13)	LOC_Os11g38980 chr11 [23194768-23197394] -F-box/Kelch-repeat protein, putative, expressed (Os11g0602800, OsNippo11g222200)
LRI_2012DS9M_410	(chr11, 25059535, 4.93)	LOC_Os11g41730 chr11 [25058023-25062198] -transposon protein, putative, CACTA, En/Spm sub-class, expressed (OsNippo11g238900)
LRI_2012DS9M_410	(chr12, 19954962, 4.26)	LOC_Os12g33030 chr12 [19954177-19955202] -expressed protein (OsNippo12g191050)
NDVI_2010	(chr01, 33229346, 4.13)	LOC_Os01g57510 chr01 [33227651-33231771] -receptor protein kinase, putative, expressed (Os01g0784200, OsNippo01g339550)	rfw1b chr01[7476658-35715948] - qtaro-qtl:Root fresh weight (drought tolerance - resistance or tolerance) (id 97; ref no. 140; year 2005; marker RFLP; cross IRAT109xYuefu); brt1d chr01[14045859-42715593] - qtaro-qtl:Basal root thickness (drought tolerance - resistance or tolerance) (id 93; ref no. 140; year 2005; marker RFLP; cross IRAT109xYuefu); qLRC-1 chr01[28571547-34744337] - qtaro-qtl:Leaf …
NDVI_2010	(chr01, 33594697, 4.28)	LOC_Os01g58080 chr01 [33593743-33597339] -membrane-associated salt-inducible protein, putative, expressed (Os01g0793200, OsNippo01g344500)	rfw1b chr01[7476658-35715948] - qtaro-qtl:Root fresh weight (drought tolerance - resistance or tolerance) (id 97; ref no. 140; year 2005; marker RFLP; cross IRAT109xYuefu); brt1d chr01[14045859-42715593] - qtaro-qtl:Basal root thickness (drought tolerance - resistance or tolerance) (id 93; ref no. 140; year 2005; marker RFLP; cross IRAT109xYuefu); qLRC-1 chr01[28571547-34744337] - qtaro-qtl:Leaf …
NDVI_2010	(chr01, 33638707, 4.32)	LOC_Os01g58170 chr01 [33638608-33639501] -expressed protein (OsNippo01g345000)	rfw1b chr01[7476658-35715948] - qtaro-qtl:Root fresh weight (drought tolerance - resistance or tolerance) (id 97; ref no. 140; year 2005; marker RFLP; cross IRAT109xYuefu); brt1d chr01[14045859-42715593] - qtaro-qtl:Basal root thickness (drought tolerance - resistance or tolerance) (id 93; ref no. 140; year 2005; marker RFLP; cross IRAT109xYuefu); qLRC-1 chr01[28571547-34744337] - qtaro-qtl:Leaf …
NDVI_2010	(chr02, 34657015, 4.47)	LOC_Os02g56570 chr02 [34654197-34658863] -TBC domain containing protein, expressed (Os02g0810500, OsNippo02g348150)	qCHR-2 chr02[26758064-36554631] - qtaro-qtl:Chlorate sensitivity (others - others) (id 292; ref no. 524; year 2006; marker Mixture; cross ZYQ8xJingxi 17); qDLR2-1 chr02[29160264-36128950] - qtaro-qtl:Dead leaf rate at 34 days (other soil stress tolerance - resistance or tolerance) (id 942; ref no. 827; year 2008; marker SSR; cross Gaochan 106xChangbai 9); Hd7 chr02[29242392-35959447] - qtaro-qtl:…
NDVI_2010	(chr03, 28936445, 4.12)	LOC_Os03g50670 chr03 [28931767-28940039] -retrotransposon protein, putative, Ty3-gypsy subclass, expressed (Os03g0714750, OsNippo03g290900)	Yd3-13 chr03[23850041-28999468] - qtaro-qtl:Yield (seed - morphological trait) (id 678; ref no. 562; year 2007; marker RFLP; cross IR64xAzucena); - chr03[23850041-29580503] - qtaro-qtl:Panicle size (panicle/flower - morphological trait) (id 957; ref no. 837; year 1998; marker RFLP; cross LabellexBlack Gora); - chr03[23850041-31298638] - qtaro-qtl:Coleoptile length (shoot/seedling - morphological …
NDVI_2010	(chr04, 148799, 4.01)	LOC_Os04g01210 chr04 [147419-149785] -retrotransposon protein, putative, Ty3-gypsy subclass, expressed (OsNippo04g011450)
NDVI_2010	(chr04, 24340632, 4.07)	LOC_Os04g41020 chr04 [24339608-24343784] -kelch repeat protein, putative, expressed (Os04g0487100, OsNippo04g235550)	qCCFJ-4 chr04[6571336-24646318] - qtaro-qtl:Leaf chlorophyll content at flowering (SPAD) (source activity - physiological trait) (id 81; ref no. 115; year 2005; marker SSR; cross IR36xNekken2); - chr04[19921036-29158662] - qtaro-qtl:Boron tolerance (other soil stress tolerance - resistance or tolerance) (id 917; ref no. 815; year 2008; marker SSR; cross Nekken-1xIR36); orl1 chr04[20518311-2458580…
NDVI_2010	(chr05, 23582621, 4.71)	LOC_Os05g40150 chr05 [23580974-23585400] -RGH2B, putative, expressed (Os05g0479700, OsNippo05g233850)	QPl5 chr05[18944261-29429411] - qtaro-qtl:Spikelet density (panicle/flower - morphological trait) (id 669; ref no. 621; year 1998; marker RFLP; cross LemontxTeqing)
NDVI_2010	(chr06, 21712967, 4.17)	LOC_Os06g36850 chr06 [21708950-21714106] -cysteine synthase, putative, expressed (Os06g0564600, OsNippo06g223700)	&quot;qLDLJ-6-1,2,3&quot; chr06[4234080-28130383] - qtaro-qtl:Number of late-discoloring leaves per panicle at 25 DAF (source activity - physiological trait) (id 84; ref no. 115; year 1999; marker SSR; cross IR36xNekken2)
NDVI_2010	(chr11, 17388446, 4.15)	LOC_Os11g29920 chr11 [17385301-17393700] -NB-ARC domain containing protein, expressed (Os11g0491600, Os11g0493700, OsNippo11g169800)	qDLR11 chr11[383711-21835946] - qtaro-qtl:Dead leaf rate at 20 days (other soil stress tolerance - resistance or tolerance) (id 940; ref no. 827; year 2008; marker SSR; cross Gaochan 106xChangbai 9); hbd3 chr11[15492181-19497296] - qtaro-qtl:The number of tillers (lethality - physiological trait) (id 670; ref no. 622; year 2007; marker Mixture; cross KoshihikarixHabataki); Hbd3 chr11[16351679-194…
NDVI_2010	(chr12, 22294068, 5.73)	LOC_Os12g36430 chr12 [22291141-22294802] -expressed protein (Os12g0550800, OsNippo12g212700)
NDVI_2011	(chr01, 1912846, 4.24)	LOC_Os01g04300 chr01 [1912560-1915094] -glycosyl hydrolase family 10 protein, putative, expressed (Os01g0134900, OsNippo01g031350)	qFLL-1 chr01[1405980-5759851] - qtaro-qtl:First leaf length (culm/leaf - morphological trait) (id 397; ref no. 321; year 2003; marker RFLP; cross Zhenshan 97BxMilyang 46)
NDVI_2011	(chr01, 28743606, 4.77)	LOC_Os01g50030 chr01 [28739986-28744762] -CPuORF25 - conserved peptide uORF-containing transcript, expressed (Os01g0695100, OsNippo01g292350)	rfw1b chr01[7476658-35715948] - qtaro-qtl:Root fresh weight (drought tolerance - resistance or tolerance) (id 97; ref no. 140; year 2005; marker RFLP; cross IRAT109xYuefu); brt1d chr01[14045859-42715593] - qtaro-qtl:Basal root thickness (drought tolerance - resistance or tolerance) (id 93; ref no. 140; year 2005; marker RFLP; cross IRAT109xYuefu); chr01[27797914-30720282] - qtaro-qtl:Root-to-shoo…
NDVI_2011	(chr01, 28743606, 4.77)	LOC_Os01g50032 chr01 [28740235-28744474] -expressed protein (Os01g0695100, OsNippo01g292350)	rfw1b chr01[7476658-35715948] - qtaro-qtl:Root fresh weight (drought tolerance - resistance or tolerance) (id 97; ref no. 140; year 2005; marker RFLP; cross IRAT109xYuefu); brt1d chr01[14045859-42715593] - qtaro-qtl:Basal root thickness (drought tolerance - resistance or tolerance) (id 93; ref no. 140; year 2005; marker RFLP; cross IRAT109xYuefu); chr01[27797914-30720282] - qtaro-qtl:Root-to-shoo…
NDVI_2011	(chr01, 28793263, 4.07)	LOC_Os01g50100 chr01 [28786108-28793300] -ABC transporter, ATP-binding protein, putative, expressed (Os01g0695800, OsNippo01g292650)	rfw1b chr01[7476658-35715948] - qtaro-qtl:Root fresh weight (drought tolerance - resistance or tolerance) (id 97; ref no. 140; year 2005; marker RFLP; cross IRAT109xYuefu); brt1d chr01[14045859-42715593] - qtaro-qtl:Basal root thickness (drought tolerance - resistance or tolerance) (id 93; ref no. 140; year 2005; marker RFLP; cross IRAT109xYuefu); chr01[27797914-30720282] - qtaro-qtl:Root-to-shoo…
NDVI_2011	(chr01, 28848156, 4.87)	LOC_Os01g50200 chr01 [28847956-28849824] -UDP-glucoronosyl and UDP-glucosyl transferase domain containing protein, expressed (Os01g0697100, OsNippo01g293450)	rfw1b chr01[7476658-35715948] - qtaro-qtl:Root fresh weight (drought tolerance - resistance or tolerance) (id 97; ref no. 140; year 2005; marker RFLP; cross IRAT109xYuefu); brt1d chr01[14045859-42715593] - qtaro-qtl:Basal root thickness (drought tolerance - resistance or tolerance) (id 93; ref no. 140; year 2005; marker RFLP; cross IRAT109xYuefu); chr01[27797914-30720282] - qtaro-qtl:Root-to-shoo…
NDVI_2011	(chr04, 3855757, 5.31)	LOC_Os04g07260 chr04 [3853319-3857891] -expressed protein (Os04g0156050, Os04g0156100, OsNippo04g045200)	chr04[608084-4435752] - qtaro-qtl:P-use eficiency (other soil stress tolerance - resistance or tolerance) (id 999; ref no. 883; year 1998; marker RFLP; cross NipponbarexKasalath); qCTS4-1 chr04[679929-6571458] - qtaro-qtl:Cold tolerance (cold tolerance - resistance or tolerance) (id 543; ref no. 274; year 2003; marker SSR; cross M-202xIR50); qSNP-4a chr04[679929-13211273] - qtaro-qtl:Spikelet num…
NDVI_2011	(chr04, 29880527, 4.36)	LOC_Os04g50090 chr04 [29877889-29881295] -helix-loop-helix DNA-binding protein, putative, expressed (Os04g0590800, OsNippo04g292950)	rfw4a chr04[25626203-33083265] - qtaro-qtl:Root fresh weight (drought tolerance - resistance or tolerance) (id 951; ref no. 831; year 2008; marker SSR; cross IRAT109xYuefu); - chr04[27941367-30762314] - qtaro-qtl:Maximum new root length Average (root - morphological trait) (id 68; ref no. 95; year 2006; marker SSR; cross OtomemochixYumenohatamochi); - chr04[29158445-31356186] - qtaro-qtl:Spikelet…
NDVI_2011	(chr06, 933310, 4.03)	LOC_Os06g02630 chr06 [933129-936449] -retrotransposon protein, putative, Ty3-gypsy subclass, expressed (Os06g0116900, OsNippo06g019600)	qHD6 chr06[483009-1562787] - qtaro-qtl:Heading date (flowering - physiological trait) (id 620; ref no. 52; year 2006; marker SSR; cross MoritawasexKoshihikari)
NDVI_2011	(chr06, 948949, 4.08)	LOC_Os06g02660 chr06 [947956-949606] -hypothetical protein (OsNippo06g019850)	qHD6 chr06[483009-1562787] - qtaro-qtl:Heading date (flowering - physiological trait) (id 620; ref no. 52; year 2006; marker SSR; cross MoritawasexKoshihikari)
NDVI_2011	(chr07, 24449326, 4.12)	LOC_Os07g40790 chr07 [24446288-24451350] -COBW domain containing protein, putative, expressed (Os07g0598900, OsNippo07g241450)	QRl7 chr07[18481047-25763098] - qtaro-qtl:Leaf rolling (culm/leaf - morphological trait) (id 565; ref no. 112; year 1999; marker Mixture; cross LemontxTeqing); qSDS-7-2 chr07[19354374-26133946] - qtaro-qtl:Seed â€šâ€žormancy (germination/dormancy - physiological trait) (id 700; ref no. 12; year 2004; marker SSR; cross EM93-1xSS18-2); - chr07[21001164-24959020] - qtaro-qtl:Root dry weight (other s…
NDVI_2011	(chr12, 17625763, 4.43)	LOC_Os12g29570 chr12 [17624458-17626192] -expressed protein (Os12g0480100, OsNippo12g172250)	chr12[1548039-18160498] - qtaro-qtl:Relative shoot dry weight (other soil stress tolerance - resistance or tolerance) (id 913; ref no. 810; year 1998; marker AFLP; cross IR20xIR55178-3B-9-3)
NDVI_2012	(chr01, 32081012, 4.5)	LOC_Os01g55700 chr01 [32072448-32082488] -NLI interacting factor-like phosphatase, putative, expressed (Os01g0762400, OsNippo01g328250)	rfw1b chr01[7476658-35715948] - qtaro-qtl:Root fresh weight (drought tolerance - resistance or tolerance) (id 97; ref no. 140; year 2005; marker RFLP; cross IRAT109xYuefu); brt1d chr01[14045859-42715593] - qtaro-qtl:Basal root thickness (drought tolerance - resistance or tolerance) (id 93; ref no. 140; year 2005; marker RFLP; cross IRAT109xYuefu); qLRC-1 chr01[28571547-34744337] - qtaro-qtl:Leaf …
NDVI_2012	(chr05, 8428388, 4.08)	LOC_Os05g14820 chr05 [8427408-8429407] -transmembrane amino acid transporter protein, putative, expressed (Os05g0237800, OsNippo05g090350)	snp5.1 chr05[5311917-10787755] - qtaro-qtl:Spikelet number per plant (panicle/flower - morphological trait) (id 116; ref no. 147; year 2005; marker SSR; cross IR 58025AxO. rufipogon (IC 22015)); yl(t) chr05[7509091-16531609] - qtaro-qtl:Yellowish-green leaf (shoot/seedling - morphological trait) (id 180; ref no. 191; year 2003; marker SSR; cross yl mutantxW002)
NDVI_2012	(chr05, 16879501, 4.22)	LOC_Os05g28790 chr05 [16879337-16879862] -retrotransposon protein, putative, LINE subclass, expressed (OsNippo05g167400)	QKw5 chr05[6115238-18944887] - qtaro-qtl:1000 kernel weight (seed - morphological trait) (id 533; ref no. 264; year 1997; marker RFLP; cross LemontxTeqing); qLTG-5 chr05[10787462-18944887] - qtaro-qtl:Germinability at low temperature (15ï¿½Å½) (cold tolerance - resistance or tolerance) (id 566; ref no. 113; year 1999; marker Mixture; cross Milyang 23xMilyang 23)
NDVI_2012	(chr10, 16242409, 4.22)	LOC_Os10g31050 chr10 [16239754-16242730] -expressed protein (Os10g0448000, OsNippo10g167750)	ssd10 chr10[12044545-19623828] - qtaro-qtl:Spikelets setting density (panicle/flower - morphological trait) (id 1008; ref no. 890; year 1996; marker RFLP; cross 9024xLH422); - chr10[13330314-19551633] - qtaro-qtl:Root penetration index(Sum.) (drought tolerance - resistance or tolerance) (id 783; ref no. 664; year 2000; marker Mixture; cross IR58821-23-B-1-2-1xIR52561-UBN-1-1-2); - chr10[15737354-…
NDVI_2012	(chr10, 16272204, 4.68)	LOC_Os10g31090 chr10 [16271956-16272426] -retrotransposon protein, putative, unclassified (OsNippo10g168000)	chr10[13330314-19551633] - qtaro-qtl:Root penetration index(Sum.) (drought tolerance - resistance or tolerance) (id 783; ref no. 664; year 2000; marker Mixture; cross IR58821-23-B-1-2-1xIR52561-UBN-1-1-2); - chr10[15737354-17165630] - qtaro-qtl:Drought respond index (DRI) (drought tolerance - resistance or tolerance) (id 601; ref no. 176; year 2005; marker SSR; cross Zhenshan 97xIRAT109)
NDVI_2012	(chr10, 16326994, 4.22)	LOC_Os10g31170 chr10 [16323422-16327210] -plant protein of unknown function domain containing protein, expressed (Os10g0449532, Os10g0449600, OsNippo10g168450)	chr10[13330314-19551633] - qtaro-qtl:Root penetration index(Sum.) (drought tolerance - resistance or tolerance) (id 783; ref no. 664; year 2000; marker Mixture; cross IR58821-23-B-1-2-1xIR52561-UBN-1-1-2); - chr10[15737354-17165630] - qtaro-qtl:Drought respond index (DRI) (drought tolerance - resistance or tolerance) (id 601; ref no. 176; year 2005; marker SSR; cross Zhenshan 97xIRAT109); - chr10…
References
Kawahara, Y., de la Bastide, M., Hamilton J. P., Kanamori, H., McCombie, W. R., Ouyang, S., Schwartz, D. C., Tanaka, T., Wu, J., Zhou, S., Childs, K. L., Davidson, R. M., Lin, H., Quesada-Ocampo, L., Vaillancourt, B., Sakai, H., Lee, S. S., Kim, J., Numa, H., Itoh, T., Buell, C. R., Matsumoto, T. 2013. Improvement of the Oryza sativa Nipponbare reference genome using next generation sequence and …
Yamamoto E, Yonemaru J, Yamamoto T, Yano M (2012) Rice OGRO: The Overview of functionally characterized Genes in Rice online database. Rice 5:26 doi;10.1186/1939-8433-5-26

## Sheet: Supp. Table S13. Aus candidate
Supp. Table S13. Aus candidate loci for leaf rolling under drought and their annotations
Candidate Locus	Annotation
LOC_Os09g23200	KANADI1, putative, expressed; SHALLOT-LIKE1 controls leaf rolling
LOC_Os12g36430	no Pfam or other hits
LOC_Os02g45250	homeobox and START domains containing protein, putative, expressed; Isolation and characterization of rl(t), a gene that controls leaf rolling in rice. Li, L., Xue, X., Chen, Z. et al. Chin. Sci. Bull. (2014) 59:3142. DOI:10.1007/s11434-014-0357-8.
LOC_Os04g04020.1	Gene Product Name: protein transport protein Sec24-like, putative, expressed
LOC_Os03g57300	Tetratricopeptide repeat (TPR)-like superfamily protein, likely component of TRAPP complex, TRS85
LOC_Os06g36850	cysteine synthase, putative, expressed
LOC_Os09g39670	oxidoreductase, short chain dehydrogenase/reductase family domain containing family, expressed

## Sheet: Supp. Table S14 Trop Jap candid
Supp. Table S14. Tropical japonica candidate loci for leaf rolling under drought and their annotations
Locus	Annotation
LOC_Os02g10794	expressed protein
LOC_Os02g10800	mitochondrial carrier protein, putative, expressed
LOC_Os02g10810	protein of unknown function domain containing protein, expressed
LOC_Os02g10820	Sel1 repeat domain containing protein, putative, expressed
LOC_Os02g10830	serine acetyltransferase protein, putative, expressed
LOC_Os02g10850	OsFBK3 - F-box domain and kelch repeat containing protein, expressed
LOC_Os02g10860	bZIP transcription factor domain containing protein, expressed
LOC_Os02g10870	hypothetical protein
LOC_Os06g14750	phosphatidylinositol-4-phosphate 5-Kinase family protein, putative, expressed
LOC_Os10g10510	expressed protein
LOC_Os10g10530	expressed protein
LOC_Os10g10540	cysteine-rich repeat secretory protein precursor, putative, expressed

## Sheet: Supp. Table S15 aus seed loci
Supp. Table S15. Aus seed loci used for identification of genes in networks for leaf rolling under drought
[Rank]	[ORF_ID]	[Symbol]	[Score]	[Evidences]	[#_linked_query/#_valid_query]	[Linked_query]	[GO_descriptions]
1	LOC_Os04g04020	Os04g0129500	11.25	DM-CX:0.33 SC-LC:0.22 SC-GT:0.17 AT-CX:0.17 SC-HT:0.11	2017-04-07	LOC_Os02g45250 LOC_Os03g57300 LOC_Os06g36850 LOC_Os09g39670	protein amino acid glycosylation;protein amino acid N-linked glycosylation;transport;intracellular protein transport;ER to Golgi vesicle-mediated transport;positive regulation of cell proliferation;protein transport;ER body organization
2	LOC_Os06g36850	Os06g0564600	3.74	SC-LC:0.67 SC-HT:0.33	2017-01-07	LOC_Os04g04020	na
3	LOC_Os03g57300	Os03g0786900	3.68	DM-CX:1.00	2017-01-07	LOC_Os04g04020	vegetative to reproductive phase transition of meristem;protein desumoylation;hydrogen peroxide biosynthetic process
4	LOC_Os12g36430	Os12g0550800	2.73	OS-CX:1.00	2017-01-07	LOC_Os09g23200	na
5	LOC_Os09g23200	Os09g0395300	2.73	OS-CX:1.00	2017-01-07	LOC_Os12g36430	transcription, DNA-dependent;regulation of transcription, DNA-dependent;multicellular organismal development;abaxial cell fate specification;inflorescence development;cell differentiation
6	LOC_Os09g39670	Os09g0570300	1.91	SC-GT:1.00	2017-01-07	LOC_Os04g04020	metabolic process;oxidation reduction
7	LOC_Os02g45250	Os02g0674800	1.91	AT-CX:1.00	2017-01-07	LOC_Os04g04020	regulation of transcription, DNA-dependent;anthocyanin accumulation in tissues in response to UV light;root development;transcription, DNA-dependent

## Sheet: Supp. Table S16 trop  jap seed
Supp. Table S16. Aus seed loci used for identification of genes in networks for leaf rolling under drought
[Code]	[Rank]	[ORF_ID]	[Symbol]	[Score]	[Evidences]	[#_linked_query/#_valid_query]	[Linked_query]	[GO_descriptions]
LOC_Os02g10794	N	LOC_Os02g10794	Os02g0202300					na
LOC_Os02g10800	N	LOC_Os02g10800	Os02g0202400					transport;transmembrane transport;nucleotide transport
LOC_Os02g10810	N	LOC_Os02g10810	Os02g0202500					na
LOC_Os02g10820	N	LOC_Os02g10820	Os02g0202600					na
LOC_Os02g10830	N	LOC_Os02g10830	na					na
LOC_Os02g10850	N	LOC_Os02g10850	Os02g0202900					na
LOC_Os02g10860	N	LOC_Os02g10860	Os02g0202950,Os02g0203000					regulation of transcription, DNA-dependent
LOC_Os02g10870
LOC_Os06g14750	N	LOC_Os06g14750	Os06g0259000					cellular protein metabolic process;phosphatidylinositol metabolic process;phosphoinositide phosphorylation;phosphorylation
LOC_Os10g10510	V	na	na
LOC_Os10g10530	V	LOC_Os10g10530	na					na
LOC_Os10g10540	V	LOC_Os10g10540	Os10g0184871					protein amino acid phosphorylation

## Sheet: Supp Table S17Aus_RiceNet2-pred
Supp. Table S17. Loci from the aus panel predicted by RiceNet2 to be involved in networks related leaf rolling under drought
[Rank]	[ORF_ID]	[Paralogs]	[Symbol]	[score]	[Evidences(with_fractions_of_contribution)]	[#_linked_query/#_valid_query]		[Linked_query]	[GO_descriptions]
1	LOC_Os11g24560	no_paralog	Os11g0433500	25.59	SC-HT:0.19 SC-CC:0.18 HS-HT:0.17 SC-LC:0.13 HS-LC:0.13 CE-CC:0.12 OS-CX:0.08	2017-01-07		LOC_Os04g04020	transport;intracellular protein transport;ER to Golgi vesicle-mediated transport;protein transport
2	LOC_Os11g29200	no_paralog	Os11g0482100	21.94	HS-HT:0.23 AT-CC:0.21 DM-CX:0.20 CE-CC:0.17 OS-CX:0.12 DR-CX:0.07	2017-02-07		LOC_Os03g57300 LOC_Os04g04020	transport;intracellular protein transport;ER to Golgi vesicle-mediated transport;response to oxidative stress;protein transport
3	LOC_Os08g36994	LOC_Os09g28610	Os08g0474700	20.95	OS-CX:0.20 SC-CC:0.19 SC-HT:0.18 HS-HT:0.17 HS-LC:0.13 SC-LC:0.13	2017-02-07		LOC_Os03g57300 LOC_Os04g04020	intracellular protein transport;ER to Golgi vesicle-mediated transport;transport;protein transport
4	LOC_Os09g28610	LOC_Os08g36994	Os09g0460200	16.58	SC-CC:0.24 SC-HT:0.22 HS-HT:0.21 HS-LC:0.17 SC-LC:0.16	2017-01-07		LOC_Os04g04020	intracellular protein transport;ER to Golgi vesicle-mediated transport
5	LOC_Os07g14280	no_paralog	Os07g0246300	12.35	SC-CC:0.33 OS-CX:0.23 SC-LC:0.23 SC-HT:0.22	2017-01-07		LOC_Os04g04020	na
6	LOC_Os01g08400	no_paralog	Os01g0179200	12.01	SC-CC:0.30 SC-GT:0.28 SC-LC:0.28 OS-CX:0.14	2017-01-07		LOC_Os04g04020	intracellular protein transport;vesicle-mediated transport
7	LOC_Os02g04320	no_paralog	Os02g0135800	11.73	SC-CC:0.39 SC-HT:0.32 SC-LC:0.29	2017-01-07		LOC_Os04g04020	na
8	LOC_Os01g42950	no_paralog	Os01g0616100	11.44	OS-CX:0.51 DM-CX:0.49	2017-02-07		LOC_Os03g57300 LOC_Os04g04020	protein amino acid phosphorylation;phosphorylation
9	LOC_Os07g46370	no_paralog	Os07g0657200	11.37	SC-CC:0.41 SC-LC:0.30 SC-HT:0.29	2017-01-07		LOC_Os04g04020	na
10	LOC_Os01g15010	no_paralog	Os01g0254000	11.14	SC-CC:0.41 SC-LC:0.30 HS-CX:0.29	2017-01-07		LOC_Os04g04020	transport;intracellular protein transport;protein transport;vesicle-mediated transport
11	LOC_Os01g23620	no_paralog	Os01g0338000	11.06	SC-CC:0.42 SC-LC:0.32 HS-CX:0.26	2017-01-07		LOC_Os04g04020	transport;intracellular protein transport;protein transport;vesicle-mediated transport
12	LOC_Os12g37360	no_paralog	Os12g0560300	10.99	SC-CC:0.42 SC-LC:0.31 HS-CX:0.27	2017-01-07		LOC_Os04g04020	intracellular protein transport;transport;protein transport;vesicle-mediated transport
13	LOC_Os11g07280	no_paralog	Os11g0174000	10.92	HS-CX:0.30 SC-CX:0.20 DR-CX:0.18 OS-CX:0.17 SC-HT:0.16	2017-02-07		LOC_Os04g04020 LOC_Os09g39670	transport;intracellular protein transport;protein transport;vesicle-mediated transport
14	LOC_Os06g37180	no_paralog	Os06g0568200	10.24	SC-GT:0.47 SC-HT:0.29 SC-LC:0.24	2017-03-07		LOC_Os04g04020 LOC_Os06g36850 LOC_Os09g39670	transport;ion transport;glucose mediated signaling pathway;ATP hydrolysis coupled proton transport;proton transport;ATP metabolic process;response to cadmium ion
15	LOC_Os03g61630	LOC_Os07g14830	Os03g0831800	9.5	SC-CC:0.42 SC-LC:0.29 SC-HT:0.29	2017-01-07		LOC_Os04g04020	na
16	LOC_Os11g48020	no_paralog	Os11g0707600	9.35	SC-GT:0.49 CE-CC:0.29 CE-CX:0.22	2017-02-07		LOC_Os04g04020 LOC_Os09g39670	fatty acid biosynthetic process;sterol biosynthetic process;oxidation reduction
17	LOC_Os07g01150	no_paralog	Os07g0101500	9.35	SC-GT:0.49 CE-CC:0.29 CE-CX:0.22	2017-02-07		LOC_Os04g04020 LOC_Os09g39670	fatty acid biosynthetic process;sterol biosynthetic process;oxidation reduction
18	LOC_Os06g07960	no_paralog	na	9.12	OS-GN:0.53 SC-CC:0.28 SC-GT:0.19	2017-01-07		LOC_Os06g36850	na
19	LOC_Os06g07860	no_paralog	Os06g0175800	9.12	OS-GN:0.53 SC-CC:0.28 SC-GT:0.19	2017-01-07		LOC_Os06g36850	'de novo' L-methionine biosynthetic process
20	LOC_Os01g33020	no_paralog	Os01g0513700	9.04	SC-GT:0.51 HS-LC:0.49	2017-02-07		LOC_Os03g57300 LOC_Os04g04020	transport;ER to Golgi vesicle-mediated transport
21	LOC_Os09g15775	no_paralog	na	8.93	DM-CX:1.00	2017-02-07		LOC_Os03g57300 LOC_Os04g04020	na
22	LOC_Os09g15770	no_paralog	Os09g0326900	8.93	DM-CX:1.00	2017-02-07		LOC_Os03g57300 LOC_Os04g04020	translational initiation;RNA metabolic process
23	LOC_Os06g48355	no_paralog	na	8.93	DM-CX:1.00	2017-02-07		LOC_Os03g57300 LOC_Os04g04020	na
24	LOC_Os06g48350	no_paralog	Os06g0698674	8.93	DM-CX:1.00	2017-02-07		LOC_Os03g57300 LOC_Os04g04020	translational initiation;RNA metabolic process
25	LOC_Os02g48380	no_paralog	Os02g0714500	8.91	HS-LC:0.53 OS-CX:0.47	2017-02-07		LOC_Os03g57300 LOC_Os04g04020	protein amino acid glycosylation;cellulose biosynthetic process;Golgi vesicle transport
26	LOC_Os07g10150	no_paralog	Os07g0201100	8.83	AT-CC:0.46 SC-GT:0.32 SC-HT:0.22	2017-02-07		LOC_Os04g04020 LOC_Os09g39670	transport;intracellular protein transport;protein transport;vesicle-mediated transport
27	LOC_Os01g51380	no_paralog	Os01g0711000	8.77	SC-GT:0.51 SC-LC:0.28 SC-HT:0.20	2017-03-07		LOC_Os04g04020 LOC_Os06g36850 LOC_Os09g39670	transport;ion transport;ATP hydrolysis coupled proton transport;proton transport;ATP metabolic process;negative regulation of actin filament depolymerization;actin filament bundle assembly;actin filament capping;glucose mediated signaling pathway;response to cadmium ion
28	LOC_Os07g32800	no_paralog	Os07g0512200	8.55	HS-LC:0.69 SC-GT:0.31	2017-02-07		LOC_Os04g04020 LOC_Os06g36850	autophagy;transport;protein transport;defense response to fungus
29	LOC_Os08g01920	no_paralog	Os08g0110700	8.35	DM-CX:1.00	2017-02-07		LOC_Os03g57300 LOC_Os04g04020	detection of gravity;gravitropism;amyloplast organization;negative gravitropism
30	LOC_Os08g09240	LOC_Os04g53240	Os08g0191600	8.34	HS-LC:0.74 SC-GT:0.26	2017-02-07		LOC_Os04g04020 LOC_Os06g36850	autophagy;transport;protein transport
31	LOC_Os02g11840	no_paralog	Os02g0209100	8.28	SC-LC:0.32 SC-GT:0.28 OS-CX:0.25 SC-HT:0.15	2017-03-07		LOC_Os03g57300 LOC_Os04g04020 LOC_Os09g39670	intracellular protein transport;vesicle-mediated transport
32	LOC_Os08g12820	LOC_Os04g51910	Os08g0224700	8.27	HS-HT:0.56 DR-CX:0.24 SC-HT:0.20	2017-01-07		LOC_Os04g04020	regulation of protein catabolic process;regulation of catalytic activity
33	LOC_Os03g40010	no_paralog	Os03g0596900	8.25	DM-CX:0.76 OS-CX:0.24	2017-02-07		LOC_Os03g57300 LOC_Os04g04020	na
34	LOC_Os02g08300	no_paralog	Os02g0179300	8.24	DM-CX:1.00	2017-02-07		LOC_Os03g57300 LOC_Os04g04020	nucleotide-excision repair;proteasomal ubiquitin-dependent protein catabolic process
35	LOC_Os04g53240	LOC_Os08g09240	Os04g0624000	8.2	HS-LC:0.73 SC-GT:0.27	2017-02-07		LOC_Os04g04020 LOC_Os06g36850	autophagy;transport;protein transport
36	LOC_Os02g32430	no_paralog	Os02g0524600	8.15	DM-CX:1.00	2017-02-07		LOC_Os03g57300 LOC_Os04g04020	entrainment of circadian clock by photoperiod;photoperiodism, flowering
37	LOC_Os12g35030	no_paralog	Os12g0535900	8.13	DM-CX:1.00	2017-02-07		LOC_Os03g57300 LOC_Os04g04020	nuclear mRNA splicing, via spliceosome;transcription initiation;regulation of transcription, DNA-dependent;positive regulation of cell proliferation;gravitropism;negative regulation of flower development;histone modification;cellulose biosynthetic process;production of siRNA involved in RNA interference;production of miRNAs involved in gene silencing by miRNA;post-translational protein modificati…
38	LOC_Os08g40560	no_paralog	Os08g0517300	7.9	DM-CX:1.00	2017-02-07		LOC_Os03g57300 LOC_Os04g04020	production of ta-siRNAs involved in RNA interference;primary microRNA processing;shoot development;regulation of meristem development
39	LOC_Os06g48530	LOC_Os02g05610	Os06g0698859	7.9	DM-CX:1.00	2017-02-07		LOC_Os03g57300 LOC_Os04g04020	production of ta-siRNAs involved in RNA interference;primary microRNA processing;shoot development;regulation of meristem development
40	LOC_Os02g11830	no_paralog	Os02g0209000	7.88	SC-GT:0.42 SC-LC:0.38 SC-HT:0.20	2017-02-07		LOC_Os04g04020 LOC_Os09g39670	intracellular protein transport;vesicle-mediated transport
41	LOC_Os07g44790	no_paralog	Os07g0642300	7.82	HS-LC:0.60 SC-GT:0.40	2017-02-07		LOC_Os03g57300 LOC_Os04g04020	na
42	LOC_Os03g28400	no_paralog	Os03g0401900,Os03g0402000	7.82	HS-LC:0.60 SC-GT:0.40	2017-02-07		LOC_Os03g57300 LOC_Os04g04020	na
43	LOC_Os08g05840	no_paralog	Os08g0154600	7.82	DM-CX:0.55 AT-CX:0.45	2017-02-07		LOC_Os03g57300 LOC_Os04g04020	DNA replication;DNA topological change;chromatin remodeling;chromosome segregation;post-embryonic development;embryonic development ending in seed dormancy;meristem structural organization;leaf morphogenesis;shoot morphogenesis;regulation of meristem growth;stem cell maintenance;flower morphogenesis;organ formation
44	LOC_Os03g12590	no_paralog	Os03g0227000	7.78	AT-CC:0.43 SC-GT:0.34 SC-HT:0.23	2017-02-07		LOC_Os04g04020 LOC_Os09g39670	transport;intracellular protein transport;protein transport;vesicle-mediated transport
45	LOC_Os02g40000	LOC_Os04g42500	Os02g0613600	7.66	HS-LC:0.62 SC-GT:0.38	2017-02-07		LOC_Os03g57300 LOC_Os04g04020	transport;ER to Golgi vesicle-mediated transport
46	LOC_Os06g02570	no_paralog	Os06g0116300	7.56	SC-GT:0.74 SC-HT:0.26	2017-02-07		LOC_Os04g04020 LOC_Os09g39670	intracellular protein transport;vesicle-mediated transport;vacuolar transport;protein secretion;Golgi organization
47	LOC_Os02g27110	no_paralog	Os02g0470400,Os02g0470600	7.56	SC-GT:0.74 AT-CX:0.26	2017-03-07		LOC_Os03g57300 LOC_Os04g04020 LOC_Os09g39670	na
48	LOC_Os04g56160	no_paralog	Os04g0656100	7.55	SC-CC:0.57 SC-LC:0.43	2017-01-07		LOC_Os04g04020	ATP catabolic process;ATP biosynthetic process;cation transport;response to water deprivation;response to abscisic acid stimulus;regulation of stomatal movement;transport;ion transport;proton transport
49	LOC_Os03g63940	no_paralog	Os03g0856400	7.54	SC-GT:0.67 OS-CX:0.33	2017-03-07		LOC_Os03g57300 LOC_Os04g04020 LOC_Os09g39670	phosphorylation;cellular response to glucose starvation;positive regulation of protein kinase activity;protein amino acid autophosphorylation
50	LOC_Os03g16860	LOC_Os03g60620 LOC_Os05g38530	Os03g0276500	7.45	SC-LC:0.75 SC-HT:0.25	2017-02-07		LOC_Os04g04020 LOC_Os09g39670	response to stress;response to virus;response to hydrogen peroxide;response to heat;response to bacterium;response to temperature stimulus;response to high light intensity;response to cadmium ion;protein ubiquitination
51	LOC_Os05g38530	LOC_Os01g62290 LOC_Os03g16860	Os05g0460000	7.45	SC-LC:0.75 SC-HT:0.25	2017-02-07		LOC_Os04g04020 LOC_Os09g39670	na
52	LOC_Os07g46660	no_paralog	Os07g0661300	7.38	SC-GT:0.62 SC-LC:0.38	2017-02-07		LOC_Os04g04020 LOC_Os09g39670	proteolysis;ubiquitin-dependent protein catabolic process
53	LOC_Os04g42840	LOC_Os02g40430 LOC_Os02g57120	Os04g0507500	7.34	DM-CX:1.00	2017-02-07		LOC_Os03g57300 LOC_Os04g04020	mitosis;cell growth;protein stabilization
54	LOC_Os01g62290	LOC_Os05g38530	Os01g0840100	7.33	SC-LC:0.76 SC-HT:0.24	2017-02-07		LOC_Os04g04020 LOC_Os09g39670	response to stress
55	LOC_Os01g27390	no_paralog	Os01g0371500	7.26	CE-CC:0.42 SC-HT:0.31 CE-CX:0.27	2017-02-07		LOC_Os04g04020 LOC_Os09g39670	na
56	LOC_Os04g42500	LOC_Os02g40000	Os04g0503800	7.23	HS-LC:0.64 SC-GT:0.36	2017-02-07		LOC_Os03g57300 LOC_Os04g04020	transport;ER to Golgi vesicle-mediated transport
57	LOC_Os06g12090	no_paralog	Os06g0225000	7.23	SC-CC:0.59 SC-LC:0.41	2017-01-07		LOC_Os04g04020	transport;intracellular protein transport;protein transport;vesicle-mediated transport
58	LOC_Os11g47760	LOC_Os12g38180	Os11g0703900	7.23	SC-LC:0.76 SC-HT:0.24	2017-02-07		LOC_Os04g04020 LOC_Os09g39670	response to stress;response to heat;response to cadmium ion
59	LOC_Os12g44150	LOC_Os03g48310	Os12g0638700	7.21	SC-CC:0.58 SC-LC:0.42	2017-01-07		LOC_Os04g04020	ATP catabolic process;ATP biosynthetic process;cation transport;response to salt stress
60	LOC_Os03g60620	LOC_Os03g16860	Os03g0821100	7.21	SC-LC:0.76 SC-HT:0.24	2017-02-07		LOC_Os04g04020 LOC_Os09g39670	response to stress;response to virus;response to heat;response to cadmium ion
61	LOC_Os04g02730	no_paralog	Os04g0117600	7.19	CE-CX:0.36 DR-CX:0.33 AT-CX:0.31	2017-02-07		LOC_Os04g04020 LOC_Os09g39670	tRNA processing;oxidation reduction
62	LOC_Os07g09340	no_paralog	Os07g0191200	7.19	SC-CC:0.58 SC-LC:0.42	2017-01-07		LOC_Os04g04020	ATP catabolic process;ATP biosynthetic process;cation transport;response to salt stress
63	LOC_Os03g48310	LOC_Os12g44150	Os03g0689300	7.18	SC-CC:0.58 SC-LC:0.42	2017-01-07		LOC_Os04g04020	ATP catabolic process;ATP biosynthetic process;cation transport;response to salt stress
64	LOC_Os03g02680	no_paralog	Os03g0118400	7.18	SC-HT:0.66 SC-LC:0.34	2017-02-07		LOC_Os06g36850 LOC_Os09g39670	protein amino acid phosphorylation
65	LOC_Os05g25550	no_paralog	Os05g0319800	7.15	SC-CC:0.58 SC-LC:0.42	2017-01-07		LOC_Os04g04020	ATP catabolic process;ATP biosynthetic process;cation transport;response to water deprivation;response to abscisic acid stimulus;regulation of stomatal movement
66	LOC_Os01g27260	no_paralog	Os01g0370200	7.11	CE-CC:0.43 SC-HT:0.30 CE-CX:0.27	2017-02-07		LOC_Os04g04020 LOC_Os09g39670	na
67	LOC_Os01g17430	no_paralog	Os01g0281400	7.09	HS-CX:0.40 OS-CX:0.34 DR-CX:0.26	2017-01-07		LOC_Os04g04020	transport;intracellular protein transport;protein transport;vesicle-mediated transport
68	LOC_Os03g16920	no_paralog	Os03g0277300	7.07	SC-LC:0.76 SC-HT:0.24	2017-02-07		LOC_Os04g04020 LOC_Os09g39670	response to stress;response to virus;response to heat;response to bacterium;response to cadmium ion
69	LOC_Os03g56810	no_paralog	Os03g0780600	7.07	HS-HT:0.49 SC-LC:0.35 SC-HT:0.16	2017-02-07		LOC_Os04g04020 LOC_Os06g36850	GTP catabolic process;microtubule-based process;response to light stimulus;unidimensional cell growth;protein polymerization
70	LOC_Os06g46000	LOC_Os02g07060	Os06g0671900	7.06	HS-HT:0.49 SC-LC:0.35 SC-HT:0.16	2017-02-07		LOC_Os04g04020 LOC_Os06g36850	GTP catabolic process;microtubule-based process;response to cadmium ion;protein polymerization
71	LOC_Os02g55400	LOC_Os06g08310	Os02g0797300	7.06	SC-CC:0.58 SC-LC:0.42	2017-01-07		LOC_Os04g04020	ATP catabolic process;ATP biosynthetic process;cation transport;response to water deprivation;response to abscisic acid stimulus;regulation of stomatal movement
72	LOC_Os02g07060	LOC_Os06g46000	Os02g0167300	7.06	HS-HT:0.49 SC-LC:0.35 SC-HT:0.16	2017-02-07		LOC_Os04g04020 LOC_Os06g36850	GTP catabolic process;microtubule-based process;response to cadmium ion;protein polymerization
73	LOC_Os03g28140	no_paralog	Os03g0399532	7.03	HS-CX:0.72 SC-HT:0.28	2017-02-07		LOC_Os03g57300 LOC_Os04g04020	vacuole organization;pollen development;cellular protein metabolic process;phosphatidylinositol metabolic process;phosphoinositide phosphorylation;phosphorylation
74	LOC_Os02g29464	no_paralog	Os02g0497500	7.02	DM-CX:1.00	2017-02-07		LOC_Os03g57300 LOC_Os04g04020	DNA repair;microtubule cytoskeleton organization;mitotic cell cycle;telomere maintenance;cytokinesis by cell plate formation;double-strand break repair;mitotic recombination;RNA processing;protein import into nucleus;cell-cell signaling;regulation of mitotic cell cycle;embryo sac egg cell differentiation;virus induced gene silencing;photomorphogenesis;embryonic development ending in seed dormancy…
75	LOC_Os03g45920	no_paralog	Os03g0661300	7.01	HS-HT:0.47 SC-LC:0.35 SC-HT:0.18	2017-02-07		LOC_Os04g04020 LOC_Os06g36850	GTP catabolic process;microtubule-based process;protein polymerization;unidimensional cell growth;response to light stimulus
76	LOC_Os03g01120	no_paralog	Os03g0100800	7	SC-CC:0.58 SC-LC:0.42	2017-01-07		LOC_Os04g04020	ATP catabolic process;ATP biosynthetic process;cation transport;metabolic process
77	LOC_Os07g43316	LOC_Os03g26630	Os07g0626200	6.98	DM-CX:1.00	2017-02-07		LOC_Os03g57300 LOC_Os04g04020	na
78	LOC_Os01g59150	no_paralog	Os01g0805900	6.97	HS-HT:0.48 SC-LC:0.35 SC-HT:0.16	2017-02-07		LOC_Os04g04020 LOC_Os06g36850	GTP catabolic process;microtubule-based process;protein polymerization;response to cold;response to salt stress
79	LOC_Os01g18050	no_paralog	Os01g0282800	6.97	HS-HT:0.48 SC-LC:0.35 SC-HT:0.16	2017-02-07		LOC_Os04g04020 LOC_Os06g36850	GTP catabolic process;microtubule-based process;protein polymerization;response to salt stress;response to cadmium ion
80	LOC_Os05g34170	no_paralog	Os05g0413200	6.96	HS-HT:0.48 SC-LC:0.35 SC-HT:0.16	2017-02-07		LOC_Os04g04020 LOC_Os06g36850	GTP catabolic process;microtubule-based process;response to cold;response to salt stress;protein polymerization
81	LOC_Os03g01530	no_paralog	Os03g0105600	6.96	HS-HT:0.48 SC-LC:0.35 SC-HT:0.16	2017-02-07		LOC_Os04g04020 LOC_Os06g36850	gluconeogenesis;GTP catabolic process;cytoskeleton organization;microtubule-based process;microtubule-based movement;response to salt stress;proteasomal protein catabolic process;response to cadmium ion;protein polymerization
82	LOC_Os06g08310	LOC_Os02g55400	Os06g0181500	6.94	SC-CC:0.58 SC-LC:0.42	2017-01-07		LOC_Os04g04020	ATP catabolic process;ATP biosynthetic process;cation transport;response to water deprivation;response to abscisic acid stimulus;regulation of stomatal movement
83	LOC_Os01g27210	LOC_Os05g05620	Os01g0369700	6.94	CE-CC:0.44 SC-HT:0.28 CE-CX:0.28	2017-02-07		LOC_Os04g04020 LOC_Os09g39670	na
84	LOC_Os03g08560	no_paralog	Os03g0183850,Os03g0183900	6.91	SC-CC:0.58 SC-LC:0.42	2017-01-07		LOC_Os04g04020	cation transport;proanthocyanidin biosynthetic process;vacuolar acidification;vacuole organization
85	LOC_Os06g36680	LOC_Os02g13310	Os06g0562300	6.88	OS-CX:0.54 AT-CC:0.46	2017-03-07		LOC_Os02g45250 LOC_Os09g23200 LOC_Os12g36430	regulation of transcription, DNA-dependent
86	LOC_Os03g57760	no_paralog	Os03g0791500	6.78	SC-CC:0.50 SC-LC:0.50	2017-01-07		LOC_Os04g04020	transport;vesicle-mediated transport
87	LOC_Os06g09850	no_paralog	Os06g0198800	6.78	SC-CC:0.50 SC-LC:0.50	2017-01-07		LOC_Os04g04020	transport
88	LOC_Os04g51910	LOC_Os08g12820	Os04g0608500	6.77	HS-HT:0.58 DR-CX:0.22 SC-HT:0.20	2017-01-07		LOC_Os04g04020	na
89	LOC_Os09g34040	no_paralog	Os09g0515800	6.74	SC-GT:1.00	2017-02-07		LOC_Os04g04020 LOC_Os09g39670	regulation of Rab GTPase activity;positive regulation of Rab GTPase activity;response to cadmium ion
90	LOC_Os06g21470	no_paralog	Os06g0319600	6.66	DM-CX:1.00	2017-02-07		LOC_Os03g57300 LOC_Os04g04020	RNA polyadenylation
91	LOC_Os12g06870	no_paralog	Os12g0165900	6.57	SC-LC:0.51 SC-HT:0.49	2017-01-07		LOC_Os04g04020	transport
92	LOC_Os01g67590	no_paralog	Os01g0902200	6.55	AT-CX:1.00	2017-03-07		LOC_Os02g45250 LOC_Os03g57300 LOC_Os04g04020	proteolysis;chromosome segregation;synapsis;reciprocal meiotic recombination;regulation of flower development;histone modification;methylglyoxal catabolic process to D-lactate;heterochromatin formation;meiotic DNA double-strand break formation;positive regulation of cell cycle;floral organ formation
93	LOC_Os03g44484	no_paralog	Os03g0646800	6.49	DM-HT:0.45 SC-LC:0.38 SC-HT:0.17	2017-02-07		LOC_Os04g04020 LOC_Os06g36850	transcription, DNA-dependent
94	LOC_Os10g42439	no_paralog	Os10g0575200	6.49	DM-CX:1.00	2017-02-07		LOC_Os03g57300 LOC_Os04g04020	protein folding;protein targeting to vacuole;endocytosis;endosome organization;vacuole organization;amyloplast organization;embryonic development ending in seed dormancy;negative gravitropism;response to starvation;cell division;response to stress;phototropism;embryonic axis specification;late endosome to vacuole transport
95	LOC_Os04g53540	LOC_Os01g57890 LOC_Os08g08820	Os04g0627000	6.38	AT-CC:0.71 AT-CX:0.29	2017-02-07		LOC_Os02g45250 LOC_Os04g04020	transcription, DNA-dependent;regulation of transcription, DNA-dependent;epidermal cell differentiation;cotyledon development
96	LOC_Os02g52920	LOC_Os06g10760 LOC_Os08g36560 LOC_Os09g27980	Os02g0768200	6.23	SC-LC:0.53 SC-GT:0.47	2017-01-07		LOC_Os04g04020	transport
97	LOC_Os08g23130	no_paralog	Os08g0320200	6.2	OS-CX:1.00	2017-02-07		LOC_Os09g23200 LOC_Os12g36430	oligopeptide transport;transmembrane transport
98	LOC_Os03g53650	no_paralog	Os03g0747800	6.17	SC-LC:0.56 SC-HT:0.44	2017-01-07		LOC_Os04g04020	cysteine biosynthetic process from serine;cellular amino acid biosynthetic process;cysteine biosynthetic process;aging;response to cadmium ion
99	LOC_Os03g44200	no_paralog	Os03g0644000	6.17	SC-GT:1.00	2017-02-07		LOC_Os04g04020 LOC_Os09g39670	autophagy
100	LOC_Os03g17990	no_paralog	Os03g0289200	6.16	SC-CC:0.60 OS-CX:0.40	2017-01-07		LOC_Os04g04020	na
101	LOC_Os09g07300	no_paralog	na	6.14	DM-CX:1.00	2017-02-07		LOC_Os03g57300 LOC_Os04g04020	na
102	LOC_Os05g44310	no_paralog	Os05g0519400	6.07	SC-CC:0.70 SC-HT:0.30	2017-02-07		LOC_Os04g04020 LOC_Os09g39670	na
103	LOC_Os01g64280	no_paralog	Os01g0862300	6.06	SC-GT:1.00	2017-02-07		LOC_Os04g04020 LOC_Os09g39670	ubiquitin-dependent protein catabolic process;protein targeting to vacuole;Golgi to vacuole transport;cell communication;endosome to lysosome transport;photorespiration;positive gravitropism;auxin homeostasis;endosome transport;root development;response to misfolded protein;proteasome core complex assembly
104	LOC_Os03g45170	LOC_Os12g42850	Os03g0654400	6.03	SC-LC:0.60 SC-CC:0.40	2017-01-07		LOC_Os04g04020	amino acid transmembrane transport
105	LOC_Os10g30090	no_paralog	Os10g0437100	6.03	SC-LC:0.60 SC-CC:0.40	2017-01-07		LOC_Os04g04020	amino acid transmembrane transport
106	LOC_Os12g06890	no_paralog	Os12g0166000	6.02	SC-LC:0.52 SC-HT:0.48	2017-01-07		LOC_Os04g04020	na
107	LOC_Os02g50780	no_paralog	Os02g0741300	6.02	DM-CX:1.00	2017-02-07		LOC_Os03g57300 LOC_Os04g04020	protein amino acid N-linked glycosylation;regulation of mitotic cell cycle
108	LOC_Os07g37750	no_paralog	Os07g0564700,Os07g0564750	5.98	OS-CX:0.58 SC-LC:0.42	2017-02-07		LOC_Os03g57300 LOC_Os04g04020	regulation of ARF protein signal transduction;organ morphogenesis;tissue development;positive regulation of organelle organization;vesicle-mediated transport;regulation of chromosome organization;growth;defense response to bacterium
109	LOC_Os10g25950	no_paralog	Os10g0399200	5.88	OS-GN:0.67 CE-CX:0.33	2017-02-07		LOC_Os06g36850 LOC_Os09g39670	methionine biosynthetic process
110	LOC_Os09g04110	no_paralog	Os09g0127800	5.87	OS-CX:0.53 CE-CX:0.47	2017-01-07		LOC_Os04g04020	transport;intracellular protein transport;protein transport;vesicle-mediated transport
111	LOC_Os01g48920	no_paralog	Os01g0681400	5.87	SC-GT:1.00	2017-02-07		LOC_Os04g04020 LOC_Os09g39670	autophagy;pollen germination
112	LOC_Os09g37949	no_paralog	Os09g0552300	5.87	DM-CX:1.00	2017-02-07		LOC_Os03g57300 LOC_Os04g04020	protein amino acid phosphorylation;phosphorylation
113	LOC_Os03g53720	no_paralog	Os03g0748400	5.87	DM-CX:1.00	2017-02-07		LOC_Os03g57300 LOC_Os04g04020	protein amino acid phosphorylation;phosphorylation;response to oxidative stress
114	LOC_Os03g61100	no_paralog	Os03g0826300	5.86	SC-GT:1.00	2017-02-07		LOC_Os04g04020 LOC_Os09g39670	nucleotide-sugar transport;GDP-mannose transport;transmembrane transport;carbohydrate transport
115	LOC_Os05g07050	no_paralog	Os05g0163200,Os05g0163250	5.83	DM-CX:1.00	2017-02-07		LOC_Os03g57300 LOC_Os04g04020	nuclear mRNA splicing, via spliceosome
116	LOC_Os10g26010	no_paralog	Os10g0399700	5.82	OS-GN:0.68 CE-CX:0.32	2017-02-07		LOC_Os06g36850 LOC_Os09g39670	metabolic process;methionine biosynthetic process
117	LOC_Os12g42980	no_paralog	Os12g0625000	5.82	SC-LC:0.56 SC-HT:0.44	2017-01-07		LOC_Os04g04020	cysteine biosynthetic process from serine;aging;cellular amino acid biosynthetic process;response to zinc ion;cysteine biosynthetic process;response to cadmium ion
118	LOC_Os06g10760	LOC_Os02g52920 LOC_Os08g36560 LOC_Os09g27980	Os06g0210100	5.8	SC-LC:0.53 SC-GT:0.47	2017-01-07		LOC_Os04g04020	transport
119	LOC_Os01g40280	no_paralog	Os01g0585100	5.78	SC-LC:0.57 SC-HT:0.43	2017-01-07		LOC_Os09g39670	na
120	LOC_Os03g15290	no_paralog	Os03g0258500	5.74	SC-GT:1.00	2017-02-07		LOC_Os04g04020 LOC_Os09g39670	autophagy;pollen germination;autophagic vacuole assembly;protein targeting to vacuole;defense response to fungus
121	LOC_Os05g36070	no_paralog	Os05g0436400	5.73	OS-CX:1.00	2017-02-07		LOC_Os03g57300 LOC_Os04g04020	na
122	LOC_Os02g51430	no_paralog	Os02g0749500	5.72	DM-CX:0.50 SC-CC:0.50	2017-02-07		LOC_Os03g57300 LOC_Os04g04020	exocytosis
123	LOC_Os04g51630	LOC_Os08g13690	Os04g0605900	5.71	SC-LC:0.51 SC-HT:0.49	2017-01-07		LOC_Os04g04020	na
124	LOC_Os10g21910	no_paralog	Os10g0363300	5.69	DM-CX:1.00	2017-02-07		LOC_Os03g57300 LOC_Os04g04020	lipid metabolic process;fatty acid metabolic process;fatty acid biosynthetic process;metabolic process
125	LOC_Os12g42850	LOC_Os03g45170	Os12g0623500	5.67	SC-LC:0.60 SC-CC:0.40	2017-01-07		LOC_Os04g04020	amino acid transmembrane transport
126	LOC_Os07g10830	no_paralog	Os07g0209000	5.64	SC-GT:1.00	2017-02-07		LOC_Os04g04020 LOC_Os09g39670	RNA methylation;plant-type cell wall organization;unidimensional cell growth;protein amino acid N-linked glycosylation via asparagine;cellulose biosynthetic process;cell wall modification;Golgi vesicle transport;protein amino acid glycosylation
127	LOC_Os01g13350	no_paralog	Os01g0234800	5.62	SC-LC:0.51 SC-CC:0.49	2017-01-07		LOC_Os04g04020	transport
128	LOC_Os10g41230	LOC_Os04g46350	Os10g0561800	5.61	AT-CC:0.67 AT-CX:0.33	2017-01-07		LOC_Os02g45250	transcription, DNA-dependent;regulation of transcription, DNA-dependent;shade avoidance;response to hormone stimulus;response to far red light;shoot morphogenesis;response to cytokinin stimulus;unidimensional cell growth;negative regulation of transcription, DNA-dependent;response to auxin stimulus;root development;cell proliferation;fruit septum development;reproductive developmental process;flo…
129	LOC_Os03g42020	LOC_Os12g39660	Os03g0616400	5.6	DM-HT:0.56 DM-CX:0.44	2017-02-07		LOC_Os03g57300 LOC_Os04g04020	cation transport;calcium ion transmembrane transport;transport;ion transport;calcium ion transport
130	LOC_Os03g10640	no_paralog	Os03g0203700	5.6	DM-HT:0.56 DM-CX:0.44	2017-02-07		LOC_Os03g57300 LOC_Os04g04020	cation transport;calcium ion transmembrane transport;pollen development
131	LOC_Os01g51200	no_paralog	Os01g0708400	5.58	SC-LC:1.00	2017-02-07		LOC_Os04g04020 LOC_Os06g36850	na
132	LOC_Os11g14220	no_paralog	Os11g0247300	5.58	SC-HT:0.56 SC-LC:0.44	2017-02-07		LOC_Os04g04020 LOC_Os06g36850	GTP catabolic process;microtubule-based process;protein polymerization
133	LOC_Os02g40430	LOC_Os02g57120 LOC_Os04g42840	Os02g0617300	5.53	DM-CX:1.00	2017-02-07		LOC_Os03g57300 LOC_Os04g04020	negative regulation of microtubule depolymerization;protein stabilization;cortical microtubule organization;cell growth
134	LOC_Os01g74650	no_paralog	Os01g0978100	5.52	SC-LC:0.56 SC-HT:0.44	2017-01-07		LOC_Os04g04020	cysteine biosynthetic process from serine;cellular amino acid biosynthetic process;cysteine biosynthetic process;pollen tube development
135	LOC_Os08g13690	LOC_Os04g51630	Os08g0234000	5.51	SC-LC:0.51 SC-HT:0.49	2017-01-07		LOC_Os04g04020	na
136	LOC_Os08g21570	no_paralog	na	5.5	SC-LC:0.51 SC-CC:0.49	2017-01-07		LOC_Os04g04020	na
137	LOC_Os05g45100	no_paralog	Os05g0527000	5.48	CE-CC:0.51 CE-CX:0.49	2017-01-07		LOC_Os09g39670	metabolic process
138	LOC_Os01g53350	no_paralog	Os01g0734800	5.48	CE-CC:0.51 CE-CX:0.49	2017-01-07		LOC_Os09g39670	metabolic process
139	LOC_Os04g25370	LOC_Os04g25970	Os04g0319700	5.48	CE-CC:0.51 CE-CX:0.49	2017-01-07		LOC_Os09g39670	metabolic process
140	LOC_Os01g53420	no_paralog	Os01g0735900	5.48	CE-CC:0.51 CE-CX:0.49	2017-01-07		LOC_Os09g39670	metabolic process
141	LOC_Os01g45140	no_paralog	Os01g0638600	5.48	CE-CC:0.51 CE-CX:0.49	2017-01-07		LOC_Os09g39670	metabolic process
142	LOC_Os10g30560	no_paralog	Os10g0442400	5.48	CE-CC:0.51 CE-CX:0.49	2017-01-07		LOC_Os09g39670	metabolic process
143	LOC_Os09g30980	no_paralog	Os09g0482900	5.48	CE-CC:0.51 CE-CX:0.49	2017-01-07		LOC_Os09g39670	metabolic process
144	LOC_Os02g42280	LOC_Os04g44354	Os02g0634100	5.48	CE-CC:0.51 CE-CX:0.49	2017-01-07		LOC_Os09g39670	metabolic process
145	LOC_Os04g12980	no_paralog	Os04g0206700	5.48	CE-CC:0.51 CE-CX:0.49	2017-01-07		LOC_Os09g39670	metabolic process
146	LOC_Os11g27370	no_paralog	Os11g0461200	5.48	CE-CC:0.51 CE-CX:0.49	2017-01-07		LOC_Os09g39670	metabolic process
147	LOC_Os02g36840	no_paralog	Os02g0578300	5.48	CE-CC:0.51 CE-CX:0.49	2017-01-07		LOC_Os09g39670	metabolic process
148	LOC_Os05g45180	no_paralog	Os05g0527800	5.48	CE-CC:0.51 CE-CX:0.49	2017-01-07		LOC_Os09g39670	metabolic process
149	LOC_Os07g30620	no_paralog	Os07g0489300	5.48	CE-CC:0.51 CE-CX:0.49	2017-01-07		LOC_Os09g39670	metabolic process
150	LOC_Os02g14630	no_paralog	Os02g0242900	5.48	CE-CC:0.51 CE-CX:0.49	2017-01-07		LOC_Os09g39670	metabolic process
151	LOC_Os03g51600	no_paralog	Os03g0726100	5.48	SC-HT:0.55 SC-LC:0.45	2017-02-07		LOC_Os04g04020 LOC_Os06g36850	GTP catabolic process;microtubule-based process;protein polymerization;cellular response to gravity;microtubule cytoskeleton organization;response to salt stress
152	LOC_Os01g27630	no_paralog	Os01g0374000	5.44	CE-CC:0.52 SC-HT:0.48	2017-02-07		LOC_Os04g04020 LOC_Os09g39670	na
153	LOC_Os04g25980	no_paralog	Os04g0326201	5.44	CE-CC:0.51 CE-CX:0.49	2017-01-07		LOC_Os09g39670	na
154	LOC_Os02g52820	no_paralog	Os02g0767100	5.38	AT-CX:0.62 OS-CX:0.38	2017-02-07		LOC_Os03g57300 LOC_Os04g04020	na
155	LOC_Os08g45080	no_paralog	Os08g0564800	5.36	OS-CX:1.00	2017-02-07		LOC_Os03g57300 LOC_Os04g04020	regulation of transcription, DNA-dependent
156	LOC_Os11g11390	no_paralog	Os11g0220800	5.36	SC-LC:0.54 SC-HT:0.46	2017-01-07		LOC_Os04g04020	translation;response to UV-B;developmental process;cellular response to UV-B
157	LOC_Os06g48640	LOC_Os02g05340	Os06g0699900	5.35	HS-HT:0.71 SC-HT:0.29	2017-01-07		LOC_Os04g04020	regulation of protein catabolic process;regulation of catalytic activity;regulation of cell cycle;response to salicylic acid stimulus
158	LOC_Os07g38730	no_paralog	Os07g0574800	5.35	SC-HT:0.54 SC-LC:0.46	2017-02-07		LOC_Os04g04020 LOC_Os06g36850	GTP catabolic process;microtubule-based process;response to cadmium ion;protein polymerization;cellular response to gravity
159	LOC_Os02g04480	no_paralog	Os02g0137400	5.34	DM-CX:0.64 OS-CX:0.36	2017-02-07		LOC_Os03g57300 LOC_Os04g04020	pollen germination;ovule development;pollen development
160	LOC_Os05g45110	no_paralog	Os05g0527100	5.31	CE-CC:0.52 CE-CX:0.48	2017-01-07		LOC_Os09g39670	metabolic process
161	LOC_Os03g18080	no_paralog	Os03g0290500	5.29	SC-GT:1.00	2017-02-07		LOC_Os04g04020 LOC_Os09g39670	inositol trisphosphate metabolic process;inositol phosphate dephosphorylation
162	LOC_Os11g20384	no_paralog	Os11g0309000	5.29	SC-GT:1.00	2017-02-07		LOC_Os04g04020 LOC_Os09g39670	root hair cell tip growth;response to salt stress
163	LOC_Os09g15750	no_paralog	Os09g0326800	5.29	HS-HT:0.71 SC-HT:0.29	2017-01-07		LOC_Os04g04020	regulation of protein catabolic process;regulation of catalytic activity;regulation of cell cycle
164	LOC_Os02g05340	LOC_Os06g48640	Os02g0146700	5.29	HS-HT:0.69 SC-HT:0.31	2017-01-07		LOC_Os04g04020	regulation of protein catabolic process;regulation of catalytic activity
165	LOC_Os04g43050	no_paralog	Os04g0509300	5.27	HS-CX:0.54 OS-CX:0.46	2017-01-07		LOC_Os03g57300	RNA processing;polarity specification of adaxial/abaxial axis;production of ta-siRNAs involved in RNA interference;maintenance of shoot apical meristem identity;gene silencing by RNA;reproductive structure development;production of lsiRNA involved in RNA interference;maintenance of DNA methylation;defense response to virus;production of siRNA involved in RNA interference;vegetative phase change;v…
166	LOC_Os12g10540	no_paralog	Os12g0207000	5.27	OS-CX:1.00	2017-02-07		LOC_Os09g23200 LOC_Os12g36430	transcription, DNA-dependent;regulation of transcription, DNA-dependent;leaf development;carpel development;stamen development;maintenance of floral organ identity;indeterminate inflorescence morphogenesis;ovule development
167	LOC_Os04g25380	no_paralog	Os04g0319800	5.23	CE-CC:0.53 CE-CX:0.47	2017-01-07		LOC_Os09g39670	metabolic process
168	LOC_Os04g25970	LOC_Os04g25370	Os04g0326100	5.22	CE-CC:0.53 CE-CX:0.47	2017-01-07		LOC_Os09g39670	metabolic process
169	LOC_Os03g62480	no_paralog	Os03g0841600	5.21	CE-CC:0.53 CE-CX:0.47	2017-01-07		LOC_Os09g39670	metabolic process
170	LOC_Os02g14680	no_paralog	Os02g0243300	5.19	CE-CC:0.53 CE-CX:0.47	2017-01-07		LOC_Os09g39670	xenobiotic metabolic process;metabolic process;response to toxin;response to salt stress;xenobiotic catabolic process
171	LOC_Os01g68680	no_paralog	Os01g0915300,Os01g0915400	5.19	DM-CX:0.57 OS-CX:0.43	2017-02-07		LOC_Os04g04020 LOC_Os12g36430	na
172	LOC_Os03g01216	no_paralog	Os03g0101900	5.17	SC-GT:1.00	2017-02-07		LOC_Os04g04020 LOC_Os09g39670	phospholipid biosynthetic process
173	LOC_Os09g27980	LOC_Os02g52920 LOC_Os06g10760 LOC_Os08g36560	Os09g0453200	5.16	SC-LC:0.55 SC-GT:0.45	2017-01-07		LOC_Os04g04020	transport
174	LOC_Os09g31486	no_paralog	Os09g0491772	5.16	SC-LC:0.48 OS-GN:0.29 SC-HT:0.23	2017-01-07		LOC_Os06g36850	protein folding;response to salt stress;response to cadmium ion;response to virus;response to heat
175	LOC_Os07g30369	no_paralog	na	5.16	CE-CC:0.53 CE-CX:0.47	2017-01-07		LOC_Os09g39670	na
176	LOC_Os07g30469	no_paralog	na	5.16	CE-CC:0.53 CE-CX:0.47	2017-01-07		LOC_Os09g39670	na
177	LOC_Os05g45420	no_paralog	Os05g0530500	5.16	SC-GT:1.00	2017-02-07		LOC_Os04g04020 LOC_Os09g39670	protein amino acid phosphorylation;phosphorylation;detection of nutrient;reproductive developmental process;primary root development;vegetative phase change;organ senescence;sugar mediated signaling pathway;abscisic acid mediated signaling pathway
178	LOC_Os12g39660	LOC_Os03g42020	Os12g0586600	5.13	DM-HT:0.58 DM-CX:0.42	2017-02-07		LOC_Os03g57300 LOC_Os04g04020	transport;ion transport;cation transport;calcium ion transport;calcium ion transmembrane transport
179	LOC_Os04g25800	no_paralog	Os04g0324100	5.12	CE-CC:0.53 CE-CX:0.47	2017-01-07		LOC_Os09g39670	metabolic process
180	LOC_Os04g08350	no_paralog	Os04g0165700	5.12	SC-LC:0.57 SC-HT:0.43	2017-01-07		LOC_Os04g04020	cysteine biosynthetic process from serine;cyanide catabolic process
181	LOC_Os11g26950	no_paralog	Os11g0457300	5.11	CE-CC:0.54 CE-CX:0.46	2017-01-07		LOC_Os09g39670	metabolic process
182	LOC_Os01g55040	LOC_Os01g48200	Os01g0754200	5.11	OS-CX:0.58 SC-CX:0.42	2017-01-07		LOC_Os04g04020	reproduction;1,3-beta-glucan biosynthetic process;defense response;pollen development;response to fungus;salicylic acid mediated signaling pathway;defense response signaling pathway, resistance gene-dependent;leaf morphogenesis;leaf senescence;defense response to bacterium;callose deposition during defense response;callose deposition in cell wall during defense response;defense response to fungus
183	LOC_Os09g38520	no_paralog	Os09g0557700	5.11	OS-CX:0.55 AT-CX:0.45	2017-01-07		LOC_Os04g04020	na
184	LOC_Os02g03450	no_paralog	Os02g0126800	5.11	SC-GT:0.50 OS-CX:0.50	2017-02-07		LOC_Os03g57300 LOC_Os04g04020	transport;ER to Golgi vesicle-mediated transport;intra-Golgi vesicle-mediated transport;response to abscisic acid stimulus;protein transport;vesicle-mediated transport;cellulose biosynthetic process;Golgi vesicle transport
185	LOC_Os05g45890	no_paralog	Os05g0535500	5.1	SC-HT:0.63 OS-CX:0.37	2017-02-07		LOC_Os03g57300 LOC_Os04g04020	tRNA modification
186	LOC_Os08g34950	no_paralog	Os08g0450700,Os08g0450800	5.09	HS-CX:1.00	2017-01-07		LOC_Os03g57300	vacuole organization;pollen development;cellular protein metabolic process;phosphatidylinositol metabolic process;phosphoinositide phosphorylation;phosphorylation;endomembrane system organization
187	LOC_Os04g24850	no_paralog	Os04g0314100	5.07	CE-CC:0.54 CE-CX:0.46	2017-01-07		LOC_Os09g39670	metabolic process
188	LOC_Os07g30330	no_paralog	Os07g0486700	5.06	CE-CC:0.54 CE-CX:0.46	2017-01-07		LOC_Os09g39670	metabolic process
189	LOC_Os12g43740	no_paralog	Os12g0633800	5.06	SC-LC:0.62 SC-HT:0.38	2017-01-07		LOC_Os09g39670	metabolic process;oxidation reduction
190	LOC_Os01g59920	no_paralog	Os01g0814800	5.05	SC-LC:0.57 SC-HT:0.43	2017-01-07		LOC_Os04g04020	cysteine biosynthetic process from serine;cellular amino acid biosynthetic process;cysteine biosynthetic process;photosynthetic acclimation;regulation of hydrogen peroxide metabolic process;photosynthesis
191	LOC_Os02g36830	no_paralog	na	5.05	CE-CC:0.54 CE-CX:0.46	2017-01-07		LOC_Os09g39670	na
192	LOC_Os07g30610	no_paralog	Os07g0489200	5.02	CE-CC:0.54 CE-CX:0.46	2017-01-07		LOC_Os09g39670	metabolic process
193	LOC_Os01g27360	no_paralog	Os01g0371200	5.02	CE-CC:0.57 SC-HT:0.43	2017-02-07		LOC_Os04g04020 LOC_Os09g39670	na
194	LOC_Os04g37820	LOC_Os06g11710	Os04g0451200	5.02	CE-CC:0.54 CE-CX:0.46	2017-01-07		LOC_Os09g39670	metabolic process
195	LOC_Os05g07700	no_paralog	Os05g0169100	5.01	SC-LC:0.55 SC-HT:0.45	2017-01-07		LOC_Os04g04020	translation;response to UV-B;developmental process;cellular response to UV-B
196	LOC_Os01g45110	no_paralog	Os01g0638000	5.01	CE-CC:0.54 CE-CX:0.46	2017-01-07		LOC_Os09g39670	metabolic process
197	LOC_Os03g10080	no_paralog	Os03g0197000,Os03g0197050	5.01	SC-GT:0.58 SC-CX:0.42	2017-01-07		LOC_Os04g04020	na
198	LOC_Os07g30690	no_paralog	Os07g0489950	5.01	CE-CC:0.54 CE-CX:0.46	2017-01-07		LOC_Os09g39670	metabolic process
199	LOC_Os07g30760	no_paralog	Os07g0490100	4.99	CE-CC:0.55 CE-CX:0.45	2017-01-07		LOC_Os09g39670	metabolic process
200	LOC_Os01g27340	no_paralog	Os01g0370900	4.99	CE-CC:0.57 SC-HT:0.43	2017-02-07		LOC_Os04g04020 LOC_Os09g39670	na
201	LOC_Os02g36810	no_paralog	Os02g0577700	4.97	CE-CC:0.55 CE-CX:0.45	2017-01-07		LOC_Os09g39670	metabolic process
202	LOC_Os05g41510	no_paralog	Os05g0494800,Os05g0494900	4.97	SC-LC:0.60 SC-HT:0.40	2017-01-07		LOC_Os04g04020	nucleobase, nucleoside, nucleotide and nucleic acid metabolic process;regulation of transcription from RNA polymerase II promoter;regulation of RNA elongation
203	LOC_Os01g41430	no_paralog	Os01g0597800	4.97	CE-CC:0.55 CE-CX:0.45	2017-01-07		LOC_Os09g39670	metabolic process
204	LOC_Os03g19350	no_paralog	Os03g0306400	4.96	SC-GT:1.00	2017-02-07		LOC_Os04g04020 LOC_Os09g39670	na
205	LOC_Os01g55830	no_paralog	Os01g0764000	4.94	CE-CC:0.56 SC-HT:0.44	2017-02-07		LOC_Os04g04020 LOC_Os09g39670	na
206	LOC_Os08g31200	no_paralog	Os08g0404000	4.94	CE-CC:0.55 CE-CX:0.45	2017-01-07		LOC_Os09g39670	metabolic process
207	LOC_Os04g48070	LOC_Os02g45250 LOC_Os09g35760	Os04g0569100	4.93	AT-CC:0.63 AT-CX:0.37	2017-01-07		LOC_Os02g45250	transcription, DNA-dependent;regulation of transcription, DNA-dependent;anthocyanin accumulation in tissues in response to UV light;root development;maintenance of floral organ identity
208	LOC_Os01g56590	no_paralog	Os01g0772700	4.93	DM-CX:1.00	2017-01-07		LOC_Os04g04020	na
209	LOC_Os08g41670	no_paralog	Os08g0528500	4.92	CE-CX:1.00	2017-01-07		LOC_Os09g39670	na
210	LOC_Os08g36630	LOC_Os09g28130	Os08g0470200	4.92	HS-LC:0.53 CE-CX:0.47	2017-01-07		LOC_Os09g39670	na
211	LOC_Os02g05630	LOC_Os06g48300	Os02g0149800	4.91	SC-GT:1.00	2017-02-07		LOC_Os04g04020 LOC_Os09g39670	protein amino acid dephosphorylation;defense response to bacterium
212	LOC_Os02g34884	no_paralog	Os02g0554300	4.9	SC-GT:1.00	2017-02-07		LOC_Os04g04020 LOC_Os09g39670	na
213	LOC_Os01g27380	no_paralog	Os01g0371400	4.9	CE-CC:0.57 SC-HT:0.43	2017-02-07		LOC_Os04g04020 LOC_Os09g39670	na
214	LOC_Os06g40630	no_paralog	Os06g0608600	4.87	SC-GT:1.00	2017-01-07		LOC_Os04g04020	transport;vesicle-mediated transport
215	LOC_Os07g17680	no_paralog	Os07g0277500	4.85	OS-CX:1.00	2017-02-07		LOC_Os09g23200 LOC_Os12g36430	na
216	LOC_Os10g42790	no_paralog	Os10g0578900	4.85	SC-GT:0.60 SC-HT:0.40	2017-01-07		LOC_Os09g39670	biosynthetic process
217	LOC_Os02g05610	LOC_Os06g48530	Os02g0149600	4.84	DM-CX:1.00	2017-02-07		LOC_Os03g57300 LOC_Os04g04020	production of ta-siRNAs involved in RNA interference;primary microRNA processing;shoot development;regulation of meristem development
218	LOC_Os01g32880	no_paralog	Os01g0512200	4.83	SC-GT:1.00	2017-01-07		LOC_Os04g04020	intracellular protein transport;vesicle-mediated transport;endosome organization
219	LOC_Os03g11100	LOC_Os10g19190	Os03g0209400	4.82	SC-GT:1.00	2017-01-07		LOC_Os04g04020	vesicle-mediated transport
220	LOC_Os06g36840	no_paralog	Os06g0564500	4.81	SC-LC:0.58 SC-HT:0.42	2017-01-07		LOC_Os04g04020	cysteine biosynthetic process from serine
221	LOC_Os11g06890	LOC_Os12g07140 LOC_Os02g34510	Os11g0169900	4.79	SC-GT:1.00	2017-02-07		LOC_Os04g04020 LOC_Os09g39670	transport;ion transport;ATP hydrolysis coupled proton transport;proton transport
222	LOC_Os02g34510	LOC_Os11g06890 LOC_Os12g07140	Os02g0550100	4.79	SC-GT:1.00	2017-02-07		LOC_Os04g04020 LOC_Os09g39670	transport;ion transport;ATP hydrolysis coupled proton transport
223	LOC_Os12g07140	LOC_Os11g06890 LOC_Os02g34510	Os12g0168900	4.79	SC-GT:1.00	2017-02-07		LOC_Os04g04020 LOC_Os09g39670	transport;ion transport;ATP hydrolysis coupled proton transport
224	LOC_Os02g42230	no_paralog	Os02g0633400	4.78	HS-LC:0.58 AT-CX:0.42	2017-02-07		LOC_Os02g45250 LOC_Os04g04020	DNA replication;DNA repair;DNA recombination;response to DNA damage stimulus
225	LOC_Os06g05700	no_paralog	Os06g0149900	4.78	SC-LC:0.58 SC-HT:0.42	2017-01-07		LOC_Os04g04020	cysteine biosynthetic process from serine;cysteine homeostasis
226	LOC_Os11g04220	LOC_Os12g04030	Os11g0137300	4.77	SC-LC:0.64 SC-HT:0.36	2017-01-07		LOC_Os04g04020	na
227	LOC_Os01g56980	no_paralog	Os01g0777700	4.76	DM-CX:0.56 OS-CX:0.44	2017-02-07		LOC_Os04g04020 LOC_Os12g36430	na
228	LOC_Os01g74180	no_paralog	Os01g0973300	4.76	SC-GT:1.00	2017-01-07		LOC_Os04g04020	intracellular protein transport;Golgi to vacuole transport;vesicle-mediated transport;regulation of intracellular pH
229	LOC_Os03g12710	no_paralog	Os03g0228400	4.76	SC-GT:1.00	2017-01-07		LOC_Os04g04020	transport;intracellular protein transport;protein transport;vesicle-mediated transport
230	LOC_Os11g25260	no_paralog	Os11g0439600	4.76	SC-GT:1.00	2017-01-07		LOC_Os04g04020	na
231	LOC_Os10g19190	LOC_Os03g11100	Os10g0337600	4.74	SC-GT:1.00	2017-01-07		LOC_Os04g04020	vesicle-mediated transport
232	LOC_Os05g23720	no_paralog	Os05g0302700	4.73	HS-LC:0.61 SC-HT:0.39	2017-01-07		LOC_Os09g39670	transport;purine nucleotide transport;transmembrane transport
233	LOC_Os05g05620	LOC_Os01g27210	Os05g0148900	4.73	CE-CC:0.58 SC-HT:0.42	2017-02-07		LOC_Os04g04020 LOC_Os09g39670	na
234	LOC_Os06g36880	no_paralog	Os06g0564700	4.73	SC-LC:0.58 SC-HT:0.42	2017-01-07		LOC_Os04g04020	cysteine biosynthetic process from serine
235	LOC_Os12g36760	no_paralog	Os12g0554400	4.72	HS-LC:1.00	2017-01-07		LOC_Os03g57300	cytokinesis;cell plate assembly
236	LOC_Os07g27150	no_paralog	Os07g0454700	4.72	HS-LC:1.00	2017-01-07		LOC_Os03g57300	transport;ER to Golgi vesicle-mediated transport
237	LOC_Os06g05804	no_paralog	Os06g0151300	4.72	HS-LC:1.00	2017-01-07		LOC_Os03g57300	transport;ER to Golgi vesicle-mediated transport
238	LOC_Os10g35570	no_paralog	Os10g0498800	4.72	HS-LC:1.00	2017-01-07		LOC_Os03g57300	fatty acid beta-oxidation;protein import into peroxisome matrix
239	LOC_Os05g01560	LOC_Os01g73130	Os05g0106100	4.72	SC-GT:1.00	2017-02-07		LOC_Os04g04020 LOC_Os09g39670	transport;ion transport;ATP hydrolysis coupled proton transport
240	LOC_Os06g05690	no_paralog	Os06g0149700	4.72	SC-LC:0.58 SC-HT:0.42	2017-01-07		LOC_Os04g04020	cysteine biosynthetic process from serine
241	LOC_Os12g41930	no_paralog	Os12g0613500	4.71	DM-CX:0.57 SC-HT:0.43	2017-01-07		LOC_Os04g04020	na
242	LOC_Os10g08879	LOC_Os03g14520	Os10g0170000	4.71	HS-HT:1.00	2017-01-07		LOC_Os04g04020	chloride transport;cell volume homeostasis
243	LOC_Os11g45580	no_paralog	Os11g0682000	4.7	OS-CX:1.00	2017-02-07		LOC_Os09g23200 LOC_Os12g36430	na
244	LOC_Os10g26050	no_paralog	Os10g0400100	4.69	HS-CX:0.59 OS-GN:0.41	2017-02-07		LOC_Os04g04020 LOC_Os06g36850	tRNA aminoacylation for protein translation;methionyl-tRNA aminoacylation;response to cadmium ion
245	LOC_Os02g33450	LOC_Os04g33970	Os02g0537700	4.69	SC-CC:0.53 OS-GN:0.47	2017-01-07		LOC_Os06g36850	response to cold;defense response to bacterium;oxidation reduction;hydrogen peroxide catabolic process
246	LOC_Os01g27480	no_paralog	Os01g0372400	4.68	CE-CC:0.59 SC-HT:0.41	2017-02-07		LOC_Os04g04020 LOC_Os09g39670	na
247	LOC_Os05g36120	LOC_Os01g64770	Os05g0437300	4.68	HS-LC:0.58 OS-CX:0.42	2017-02-07		LOC_Os03g57300 LOC_Os04g04020	mRNA processing;regulation of translation;regulation of RNA splicing
248	LOC_Os09g06970	no_paralog	Os09g0244900	4.67	HS-LC:1.00	2017-01-07		LOC_Os03g57300	response to abscisic acid stimulus;pollen tube development
249	LOC_Os07g41180	LOC_Os03g30550	Os07g0603100	4.67	SC-GT:1.00	2017-02-07		LOC_Os04g04020 LOC_Os09g39670	transport
250	LOC_Os02g12900	LOC_Os06g36820	Os02g0222100	4.67	SC-LC:0.59 SC-HT:0.41	2017-01-07		LOC_Os04g04020	na
251	LOC_Os04g08034	no_paralog	Os04g0162100	4.66	DM-CX:1.00	2017-01-07		LOC_Os04g04020	regulation of gene expression by genetic imprinting;negative regulation of flower development
252	LOC_Os07g43890	LOC_Os03g25930	Os07g0632700	4.64	SC-LC:0.58 SC-GT:0.42	2017-01-07		LOC_Os04g04020	transport
253	LOC_Os02g43194	LOC_Os04g45720	Os02g0646500	4.64	SC-LC:0.57 OS-CX:0.43	2017-02-07		LOC_Os09g39670 LOC_Os12g36430	cellular aldehyde metabolic process;metabolic process;oxidation reduction
254	LOC_Os03g08050	no_paralog	Os03g0177900	4.63	SC-LC:0.53 SC-HT:0.47	2017-02-07		LOC_Os04g04020 LOC_Os06g36850	GTP catabolic process;translational elongation;response to cadmium ion;translation
255	LOC_Os03g08020	no_paralog	Os03g0177500	4.63	SC-LC:0.53 SC-HT:0.47	2017-02-07		LOC_Os04g04020 LOC_Os06g36850	GTP catabolic process;translational elongation;response to cadmium ion;translation
256	LOC_Os03g08010	no_paralog	Os03g0177400	4.63	SC-LC:0.53 SC-HT:0.47	2017-02-07		LOC_Os04g04020 LOC_Os06g36850	GTP catabolic process;translational elongation;response to cadmium ion;translation
257	LOC_Os01g25100	no_paralog	Os01g0353400	4.63	CE-CC:0.60 SC-HT:0.40	2017-02-07		LOC_Os04g04020 LOC_Os09g39670	na
258	LOC_Os01g38970	no_paralog	Os01g0570700	4.62	HS-LC:1.00	2017-01-07		LOC_Os03g57300	gluconeogenesis;pyrimidine nucleotide biosynthetic process;chromatin silencing;arginine biosynthetic process;nitrogen compound metabolic process;cytoskeleton organization;metabolic process;cellular amino acid biosynthetic process;proteasomal protein catabolic process;'de novo' UMP biosynthetic process;histone H3-K9 methylation;cellular response to phosphate starvation
259	LOC_Os02g42350	no_paralog	Os02g0635200	4.62	CE-CC:1.00	2017-01-07		LOC_Os09g39670	nitrogen compound metabolic process;response to bacterium;cellular response to sulfate starvation;cyanide metabolic process;response to cadmium ion;detoxification of nitrogen compound
260	LOC_Os01g38670	no_paralog	Os01g0567500	4.61	SC-CC:0.60 SC-HT:0.40	2017-01-07		LOC_Os04g04020	transport;transmembrane transport
261	LOC_Os03g39710	no_paralog	Os03g0594400	4.61	SC-CC:0.60 SC-HT:0.40	2017-01-07		LOC_Os04g04020	transport;response to nematode;monosaccharide transport;transmembrane transport
262	LOC_Os06g04450	no_paralog	Os06g0135900	4.61	SC-CC:1.00	2017-01-07		LOC_Os04g04020	vesicle docking during exocytosis;vesicle-mediated transport;protein secretion;transport;protein transport
263	LOC_Os08g33340	LOC_Os09g24200	Os08g0430200	4.6	DM-CX:1.00	2017-02-07		LOC_Os03g57300 LOC_Os04g04020	nucleotide-excision repair;response to cold;proteasomal ubiquitin-dependent protein catabolic process
264	LOC_Os07g19060	no_paralog	Os07g0291100	4.6	HS-LC:1.00	2017-01-07		LOC_Os03g57300	response to abscisic acid stimulus;pollen tube development
265	LOC_Os11g28300	no_paralog	Os11g0472500	4.6	CE-CX:1.00	2017-01-07		LOC_Os09g39670	glucose catabolic process;cellulose biosynthetic process;Golgi vesicle transport
266	LOC_Os03g30460	no_paralog	Os03g0417900	4.59	SC-GT:1.00	2017-02-07		LOC_Os04g04020 LOC_Os09g39670	pollen tube growth;sexual reproduction
267	LOC_Os06g15360	no_paralog	Os06g0264300	4.59	DM-CX:1.00	2017-02-07		LOC_Os03g57300 LOC_Os04g04020	nucleotide-excision repair;response to cold;proteasomal ubiquitin-dependent protein catabolic process
268	LOC_Os02g20930	no_paralog	Os02g0313400	4.57	DM-CX:0.61 OS-CX:0.39	2017-02-07		LOC_Os03g57300 LOC_Os04g04020	na
269	LOC_Os07g07550	no_paralog	Os07g0171200	4.57	DM-HT:0.63 SC-HT:0.37	2017-01-07		LOC_Os04g04020	carbohydrate metabolic process;galactose metabolic process;positive regulation of cellular response to phosphate starvation
270	LOC_Os01g68810	no_paralog	Os01g0916800	4.56	DM-CX:1.00	2017-01-07		LOC_Os04g04020	na
271	LOC_Os01g70770	no_paralog	Os01g0933900	4.54	CE-CC:0.60 SC-HT:0.40	2017-02-07		LOC_Os04g04020 LOC_Os09g39670	toxin catabolic process
272	LOC_Os08g07290	no_paralog	Os08g0169700	4.53	HS-HT:1.00	2017-01-07		LOC_Os04g04020	na
273	LOC_Os11g25330	no_paralog	Os11g0440200	4.53	SC-GT:1.00	2017-01-07		LOC_Os04g04020	na
274	LOC_Os01g01960	LOC_Os05g01020	Os01g0109700	4.53	OS-CX:0.53 DM-CX:0.47	2017-02-07		LOC_Os03g57300 LOC_Os04g04020	regulation of transcription, DNA-dependent;response to abscisic acid stimulus;negative regulation of transcription, DNA-dependent
275	LOC_Os03g50350	no_paralog	Os03g0711500	4.52	CE-CX:0.60 OS-CX:0.40	2017-01-07		LOC_Os04g04020	intracellular protein transport;vesicle-mediated transport
276	LOC_Os03g25930	LOC_Os07g43890	Os03g0376000	4.52	SC-LC:0.59 SC-GT:0.41	2017-01-07		LOC_Os04g04020	transport
277	LOC_Os02g48720	no_paralog	Os02g0718900	4.52	HS-LC:0.68 SC-HT:0.32	2017-01-07		LOC_Os09g39670	transport;purine nucleotide transport;transmembrane transport
278	LOC_Os01g74610	no_paralog	Os01g0977600	4.52	HS-CX:1.00	2017-01-07		LOC_Os03g57300	na
279	LOC_Os01g07260	no_paralog	Os01g0166800	4.51	HS-LC:1.00	2017-01-07		LOC_Os03g57300	postreplication repair;sister chromatid cohesion
280	LOC_Os02g07624	no_paralog	Os02g0172300	4.51	OS-CX:1.00	2017-02-07		LOC_Os09g23200 LOC_Os12g36430	defense response
281	LOC_Os09g24200	LOC_Os08g33340	Os09g0407200	4.5	DM-CX:1.00	2017-02-07		LOC_Os03g57300 LOC_Os04g04020	nucleotide-excision repair;proteasomal ubiquitin-dependent protein catabolic process;DNA repair;response to DNA damage stimulus
282	LOC_Os11g06020	LOC_Os12g06340	Os11g0158600,Os11g0158832	4.5	AT-CC:1.00	2017-01-07		LOC_Os02g45250	regulation of transcription, DNA-dependent
283	LOC_Os01g74310	no_paralog	Os01g0974300	4.49	OS-CX:1.00	2017-01-07		LOC_Os03g57300	na
284	LOC_Os06g19620	no_paralog	Os06g0300300	4.49	SC-GT:1.00	2017-01-07		LOC_Os04g04020	transport;vesicle-mediated transport
285	LOC_Os01g32770	no_paralog	Os01g0511000	4.48	AT-CC:1.00	2017-01-07		LOC_Os02g45250	response to gibberellin stimulus;regulation of transcription, DNA-dependent
286	LOC_Os04g42370	no_paralog	Os04g0502200	4.48	HS-LC:1.00	2017-01-07		LOC_Os03g57300	cytokinesis;cell plate assembly
287	LOC_Os03g29614	LOC_Os06g10350	Os03g0410000	4.47	AT-CC:1.00	2017-01-07		LOC_Os02g45250	na
288	LOC_Os05g22940	no_paralog	Os05g0295300	4.46	DM-CX:1.00	2017-02-07		LOC_Os03g57300 LOC_Os04g04020	lipid metabolic process;fatty acid metabolic process;fatty acid biosynthetic process;metabolic process;fatty acid elongation;shoot development;response to cytokinin stimulus;root development;primary shoot apical meristem specification;meristem structural organization;embryonic development ending in seed dormancy
289	LOC_Os01g47650	no_paralog	Os01g0666800	4.45	DM-CX:1.00	2017-01-07		LOC_Os04g04020	intracellular protein transport
290	LOC_Os03g53310	no_paralog	Os03g0744800	4.45	HS-LC:1.00	2017-01-07		LOC_Os04g04020	transport;sterol biosynthetic process;sphingoid biosynthetic process
291	LOC_Os01g38680	no_paralog	Os01g0567600	4.42	SC-CC:0.60 SC-HT:0.40	2017-01-07		LOC_Os04g04020	transport;response to nematode;monosaccharide transport;transmembrane transport
292	LOC_Os08g36680	no_paralog	Os08g0470700	4.42	HS-LC:0.59 CE-CX:0.41	2017-01-07		LOC_Os09g39670	one-carbon metabolic process
293	LOC_Os05g09620	no_paralog	Os05g0188500	4.41	HS-CX:0.56 AT-CX:0.44	2017-01-07		LOC_Os03g57300	reproduction;microtubule cytoskeleton organization;mitotic cell cycle;cytokinesis by cell plate formation;chromatin organization;RNA processing;fatty acid beta-oxidation;mitosis;synapsis;reciprocal meiotic recombination;gravitropism;organ morphogenesis;tissue development;trichome morphogenesis;regulation of cell cycle process;positive regulation of organelle organization;protein import into perox…
294	LOC_Os04g55040	no_paralog	Os04g0643100	4.41	SC-GT:1.00	2017-02-07		LOC_Os04g04020 LOC_Os09g39670	glucose catabolic process;protein targeting to vacuole;calcium ion transport;Golgi organization;vacuole organization;response to salt stress;ATP hydrolysis coupled proton transport
295	LOC_Os06g23650	no_paralog	Os06g0344900	4.41	OS-CX:1.00	2017-02-07		LOC_Os09g23200 LOC_Os12g36430	regulation of transcription, DNA-dependent
296	LOC_Os05g36280	LOC_Os01g64640 LOC_Os04g34240	Os05g0438700	4.4	AT-CX:1.00	2017-01-07		LOC_Os02g45250	na
297	LOC_Os06g06460	no_paralog	Os06g0159450	4.4	AT-CX:1.00	2017-01-07		LOC_Os02g45250	na
298	LOC_Os06g06510	no_paralog	Os06g0160100	4.4	AT-CX:1.00	2017-01-07		LOC_Os02g45250	nucleosome assembly
299	LOC_Os11g05730	no_paralog	Os11g0155900	4.4	AT-CX:1.00	2017-01-07		LOC_Os02g45250	nucleosome assembly
300	LOC_Os01g64640	LOC_Os04g34240 LOC_Os05g36280	Os01g0866200	4.4	AT-CX:1.00	2017-01-07		LOC_Os02g45250	na
301	LOC_Os01g20730	LOC_Os05g29000	Os01g0308600	4.37	AT-CC:1.00	2017-01-07		LOC_Os09g39670	na
302	LOC_Os03g39640	no_paralog	Os03g0593200	4.37	OS-CX:1.00	2017-02-07		LOC_Os09g23200 LOC_Os12g36430	oxidation reduction
303	LOC_Os07g13280	no_paralog	Os07g0237100	4.36	SC-LC:0.63 SC-HT:0.37	2017-01-07		LOC_Os04g04020	na
304	LOC_Os01g16190	no_paralog	Os01g0267200	4.35	SC-LC:0.62 SC-HT:0.38	2017-01-07		LOC_Os04g04020	response to salt stress
305	LOC_Os05g30800	no_paralog	Os05g0371200	4.34	SC-LC:0.62 SC-HT:0.38	2017-01-07		LOC_Os04g04020	response to salt stress
306	LOC_Os08g07400	LOC_Os04g55000	Os08g0170900	4.33	HS-LC:0.70 SC-CX:0.30	2017-01-07		LOC_Os04g04020	ubiquitin-dependent protein catabolic process;response to red or far red light;embryonic development ending in seed dormancy;positive regulation of flower development;endosperm development
307	LOC_Os01g73230	no_paralog	Os01g0963300	4.32	SC-GT:1.00	2017-01-07		LOC_Os04g04020	vesicle-mediated transport;Golgi vesicle transport
308	LOC_Os08g23440	no_paralog	Os08g0323700,Os08g0323800	4.32	OS-CX:1.00	2017-01-07		LOC_Os04g04020	na
309	LOC_Os06g42000	LOC_Os02g09940	Os06g0625500	4.31	HS-HT:1.00	2017-01-07		LOC_Os04g04020	defense response to bacterium;oxidation reduction
310	LOC_Os02g25580	no_paralog	Os02g0452500,Os02g0452601	4.31	SC-CC:1.00	2017-01-07		LOC_Os04g04020	vesicle docking during exocytosis;vesicle-mediated transport
311	LOC_Os07g36940	no_paralog	Os07g0555200	4.31	DM-CX:1.00	2017-01-07		LOC_Os04g04020	microtubule cytoskeleton organization;cytokinesis by cell plate formation;translation;translational initiation;regulation of translation;response to virus;gravitropism;response to abscisic acid stimulus;RNA metabolic process
312	LOC_Os08g23960	no_paralog	Os08g0328600	4.29	OS-CX:1.00	2017-02-07		LOC_Os09g23200 LOC_Os12g36430	na
313	LOC_Os02g10070	no_paralog	Os02g0194100	4.28	DR-CX:0.56 SC-GT:0.44	2017-02-07		LOC_Os04g04020 LOC_Os09g39670	tricarboxylic acid cycle;cellular carbohydrate metabolic process;response to cadmium ion
314	LOC_Os06g06810	no_paralog	Os06g0163500	4.28	OS-CX:1.00	2017-02-07		LOC_Os03g57300 LOC_Os04g04020	protein amino acid glycosylation;proteolysis;lipid metabolic process;ER to Golgi vesicle-mediated transport;hyperosmotic response;hyperosmotic salinity response
315	LOC_Os07g40780	no_paralog	Os07g0598800	4.27	AT-CC:1.00	2017-01-07		LOC_Os02g45250	na
316	LOC_Os01g54550	no_paralog	Os01g0749300	4.27	AT-CC:1.00	2017-01-07		LOC_Os02g45250	regulation of transcription, DNA-dependent;response to heat;transcription, DNA-dependent;response to stress
317	LOC_Os08g36220	LOC_Os09g27450	Os08g0465000	4.27	AT-CC:1.00	2017-01-07		LOC_Os02g45250	na
318	LOC_Os07g23450	no_paralog	Os07g0417400	4.27	AT-CC:1.00	2017-01-07		LOC_Os02g45250	na
319	LOC_Os07g46690	no_paralog	Os07g0661500,Os07g0661550	4.27	AT-CC:1.00	2017-01-07		LOC_Os02g45250	nuclear-transcribed mRNA catabolic process;regulation of transcription, DNA-dependent;cell adhesion;trichome morphogenesis;vegetative to reproductive phase transition of meristem;protein desumoylation;cell wall biogenesis;cell wall macromolecule metabolic process;actin nucleation;root hair cell differentiation;hydrogen peroxide biosynthetic process;cell wall organization
320	LOC_Os11g04520	LOC_Os12g04290	Os11g0141000	4.27	HS-HT:1.00	2017-01-07		LOC_Os04g04020	regulation of signal transduction;response to cold
321	LOC_Os12g04290	LOC_Os11g04520	Os12g0137500	4.27	HS-HT:1.00	2017-01-07		LOC_Os04g04020	response to cold;regulation of signal transduction
322	LOC_Os06g13450	no_paralog	Os06g0242600	4.26	OS-GN:1.00	2017-01-07		LOC_Os06g36850	na
323	LOC_Os11g03290	no_paralog	Os11g0126800	4.25	SC-GT:1.00	2017-01-07		LOC_Os04g04020	na
324	LOC_Os01g16650	no_paralog	Os01g0273100	4.25	HS-HT:1.00	2017-01-07		LOC_Os04g04020	ubiquitin-dependent protein catabolic process;cell proliferation
325	LOC_Os03g14520	LOC_Os10g08879	Os03g0249300	4.24	HS-HT:1.00	2017-01-07		LOC_Os04g04020	chloride transport;cell volume homeostasis
326	LOC_Os06g10340	no_paralog	Os06g0205000	4.23	HS-LC:1.00	2017-01-07		LOC_Os03g57300	autophagic vacuole assembly;transport;autophagy;protein transport
327	LOC_Os12g02980	LOC_Os11g03230 LOC_Os03g21120 LOC_Os07g48430	Os12g0123500	4.23	SC-GT:1.00	2017-01-07		LOC_Os04g04020	na
328	LOC_Os09g27650	LOC_Os08g36390	Os09g0449400	4.22	DM-CX:1.00	2017-01-07		LOC_Os04g04020	na
329	LOC_Os03g46040	no_paralog	Os03g0663100	4.22	OS-CX:1.00	2017-02-07		LOC_Os09g23200 LOC_Os12g36430	metabolic process
330	LOC_Os11g03270	no_paralog	Os11g0126400	4.22	SC-GT:1.00	2017-01-07		LOC_Os04g04020	na
331	LOC_Os10g35010	no_paralog	Os10g0492000,Os10g0492101	4.22	AT-LC:1.00	2017-01-07		LOC_Os09g39670	chloroplast organization;protein import into chloroplast stroma
332	LOC_Os04g35900	no_paralog	Os04g0439900	4.22	AT-LC:1.00	2017-01-07		LOC_Os09g39670	rRNA processing;tRNA metabolic process;chloroplast organization;chloroplast relocation;thylakoid membrane organization;ncRNA metabolic process;protein import into chloroplast stroma
333	LOC_Os07g19030	no_paralog	Os07g0290800	4.22	AT-LC:1.00	2017-01-07		LOC_Os09g39670	na
334	LOC_Os09g36976	no_paralog	Os09g0541500	4.21	HS-LC:1.00	2017-01-07		LOC_Os03g57300	transport;ER to Golgi vesicle-mediated transport
335	LOC_Os07g35640	no_paralog	Os07g0540600	4.18	OS-CX:1.00	2017-02-07		LOC_Os09g23200 LOC_Os12g36430	na
336	LOC_Os11g33240	no_paralog	Os11g0538900	4.18	DR-CX:0.56 SC-GT:0.44	2017-02-07		LOC_Os04g04020 LOC_Os09g39670	tricarboxylic acid cycle;cellular carbohydrate metabolic process;response to cadmium ion
337	LOC_Os04g18030	LOC_Os02g24134	Os04g0252400	4.17	SC-CC:1.00	2017-01-07		LOC_Os04g04020	vesicle docking during exocytosis;vesicle-mediated transport
338	LOC_Os03g13600	no_paralog	Os03g0239300	4.16	AT-CC:1.00	2017-01-07		LOC_Os02g45250	regulation of transcription, DNA-dependent
339	LOC_Os01g10610	LOC_Os02g13900 LOC_Os06g35900	Os01g0203000	4.16	AT-CC:1.00	2017-01-07		LOC_Os02g45250	na
340	LOC_Os08g29500	no_paralog	Os08g0383700	4.16	AT-CC:1.00	2017-01-07		LOC_Os02g45250	na
341	LOC_Os10g40660	LOC_Os02g44130 LOC_Os04g46680	Os10g0555300	4.16	AT-CC:1.00	2017-01-07		LOC_Os02g45250	na
342	LOC_Os08g40260	no_paralog	Os08g0513700	4.16	AT-CC:1.00	2017-01-07		LOC_Os02g45250	transcription, DNA-dependent;regulation of transcription, DNA-dependent;defense response to bacterium;positive regulation of transcription, DNA-dependent
343	LOC_Os03g21800	LOC_Os07g48180	Os03g0336200	4.16	AT-CC:1.00	2017-01-07		LOC_Os02g45250	regulation of transcription, DNA-dependent;transcription, DNA-dependent
344	LOC_Os10g42490	no_paralog	Os10g0575600	4.16	AT-CC:1.00	2017-01-07		LOC_Os02g45250	regulation of transcription, DNA-dependent;transcription, DNA-dependent
345	LOC_Os02g29340	no_paralog	Os02g0496100	4.16	AT-CC:1.00	2017-01-07		LOC_Os02g45250	nuclear-transcribed mRNA catabolic process;regulation of transcription, DNA-dependent;response to heat;transcription, DNA-dependent;response to stress
346	LOC_Os09g35880	no_paralog	Os09g0527900	4.16	AT-CC:1.00	2017-01-07		LOC_Os02g45250	na
347	LOC_Os07g48200	no_paralog	Os07g0679700	4.16	AT-CC:1.00	2017-01-07		LOC_Os02g45250	transcription, DNA-dependent;regulation of transcription, DNA-dependent;response to abscisic acid stimulus;response to sucrose stimulus;positive regulation of seed germination;negative regulation of transcription, DNA-dependent
348	LOC_Os04g08060	no_paralog	Os04g0162500	4.16	AT-CC:1.00	2017-01-07		LOC_Os02g45250	na
349	LOC_Os06g04010	no_paralog	Os06g0130600	4.16	AT-CC:1.00	2017-01-07		LOC_Os02g45250	regulation of transcription, DNA-dependent;transcription, DNA-dependent;regulation of developmental process;response to ethylene stimulus
350	LOC_Os06g10600	no_paralog	Os06g0207966,Os06g0208100	4.16	AT-CC:1.00	2017-01-07		LOC_Os02g45250	trichome branching;regulation of transcription, DNA-dependent;transcription, DNA-dependent;maintenance of floral organ identity
351	LOC_Os02g42330	no_paralog	Os02g0635000	4.16	CE-CC:1.00	2017-01-07		LOC_Os09g39670	nitrogen compound metabolic process;response to bacterium;cellular response to sulfate starvation;cyanide metabolic process;response to cadmium ion;detoxification of nitrogen compound
352	LOC_Os08g08820	LOC_Os04g53540	Os08g0187500	4.14	AT-CC:1.00	2017-01-07		LOC_Os02g45250	regulation of transcription, DNA-dependent
353	LOC_Os03g08360	no_paralog	Os03g0181500	4.14	AT-CC:1.00	2017-01-07		LOC_Os03g57300	fatty acid biosynthetic process;metabolic process;lipid biosynthetic process;very-long-chain fatty acid metabolic process;response to cold;response to light stimulus;epidermal cell differentiation;cuticle development
354	LOC_Os05g14170	no_paralog	Os05g0230600	4.12	OS-CX:0.52 SC-GT:0.48	2017-02-07		LOC_Os03g57300 LOC_Os09g39670	ER to Golgi vesicle-mediated transport;metabolic process
355	LOC_Os02g44470	LOC_Os04g46910	Os02g0663800	4.12	HS-HT:1.00	2017-01-07		LOC_Os04g04020	actin filament depolymerization
356	LOC_Os08g44280	no_paralog	Os08g0557000	4.12	HS-HT:1.00	2017-01-07		LOC_Os04g04020	protein modification process;response to salt stress;aging;seed germination;response to abscisic acid stimulus
357	LOC_Os12g43340	no_paralog	Os12g0628100	4.12	HS-HT:1.00	2017-01-07		LOC_Os04g04020	actin filament depolymerization
358	LOC_Os07g37320	no_paralog	Os07g0559700	4.11	SC-CC:0.60 SC-HT:0.40	2017-01-07		LOC_Os04g04020	transport;response to nematode;monosaccharide transport;transmembrane transport
359	LOC_Os08g08070	no_paralog	Os08g0178200	4.1	SC-CC:0.60 SC-HT:0.40	2017-01-07		LOC_Os04g04020	transport;response to nematode;monosaccharide transport;transmembrane transport
360	LOC_Os11g04200	LOC_Os12g04010	Os11g0137100	4.1	HS-CX:1.00	2017-01-07		LOC_Os04g04020	rRNA processing
361	LOC_Os12g04030	LOC_Os11g04220	Os12g0134200	4.09	SC-LC:0.66 SC-HT:0.34	2017-01-07		LOC_Os04g04020	na
362	LOC_Os03g44020	LOC_Os12g42020	Os03g0642300	4.08	DM-CX:1.00	2017-01-07		LOC_Os04g04020	protein amino acid phosphorylation;response to auxin stimulus;auxin mediated signaling pathway;auxin polar transport;positive gravitropism;phosphorylation;root hair initiation;root hair elongation;cotyledon development;phyllome development
363	LOC_Os07g01560	no_paralog	Os07g0106200	4.08	SC-CC:0.60 SC-HT:0.40	2017-01-07		LOC_Os04g04020	transport;response to nematode;monosaccharide transport;transmembrane transport
364	LOC_Os02g02570	no_paralog	Os02g0117800	4.08	HS-LC:1.00	2017-01-07		LOC_Os03g57300	transport;autophagy;leaf senescence;response to starvation;protein transport;defense response to fungus
365	LOC_Os01g50110	no_paralog	Os01g0695900	4.08	AT-CC:1.00	2017-01-07		LOC_Os02g45250	mucilage biosynthetic process during seed coat development;seed coat development;regulation of gene expression;trichome morphogenesis
366	LOC_Os01g04020	no_paralog	Os01g0131600	4.08	AT-CC:1.00	2017-01-07		LOC_Os02g45250	transcription, DNA-dependent;regulation of transcription, DNA-dependent
367	LOC_Os02g13520	no_paralog	Os02g0228900	4.08	AT-CC:1.00	2017-01-07		LOC_Os02g45250	transcription, DNA-dependent;regulation of transcription, DNA-dependent;auxin mediated signaling pathway;response to auxin stimulus
368	LOC_Os03g12860	LOC_Os10g01470	Os03g0231000,Os03g0231150	4.08	AT-CC:1.00	2017-01-07		LOC_Os02g45250	transcription, DNA-dependent;regulation of transcription, DNA-dependent;response to cytokinin stimulus
369	LOC_Os02g57790	no_paralog	Os02g0823900	4.08	AT-CC:1.00	2017-01-07		LOC_Os02g45250	na
370	LOC_Os05g33810	no_paralog	Os05g0408200	4.08	AT-CC:1.00	2017-01-07		LOC_Os02g45250	cell morphogenesis;regulation of transcription, DNA-dependent;cell adhesion;plant-type cell wall biogenesis;organ morphogenesis;tissue development;trichome morphogenesis;vegetative to reproductive phase transition of meristem;glucuronoxylan metabolic process;positive regulation of organelle organization;cell growth;protein desumoylation;regulation of chromosome organization;actin nucleation;xylan…
371	LOC_Os12g43950	LOC_Os03g47730	Os12g0636200	4.08	AT-CC:1.00	2017-01-07		LOC_Os02g45250	regulation of transcription, DNA-dependent
372	LOC_Os03g33090	no_paralog	Os03g0445700	4.08	AT-CC:1.00	2017-01-07		LOC_Os02g45250	na
373	LOC_Os09g38610	LOC_Os08g44190	Os09g0558800	4.08	AT-CC:1.00	2017-01-07		LOC_Os02g45250	na
374	LOC_Os04g57340	no_paralog	Os04g0669200	4.08	AT-CC:1.00	2017-01-07		LOC_Os02g45250	transcription, DNA-dependent;regulation of transcription, DNA-dependent;negative regulation of transcription, DNA-dependent;response to abscisic acid stimulus;response to water deprivation
375	LOC_Os01g18440	no_paralog	Os01g0288100	4.08	AT-CC:1.00	2017-01-07		LOC_Os02g45250	na
376	LOC_Os03g47740	LOC_Os03g52239	Os03g0680800	4.08	AT-CC:1.00	2017-01-07		LOC_Os02g45250	regulation of transcription, DNA-dependent
377	LOC_Os04g57890	no_paralog	Os04g0675500	4.07	DR-CX:0.51 AT-CX:0.49	2017-01-07		LOC_Os04g04020	protein amino acid glycosylation
378	LOC_Os10g34540	no_paralog	Os10g0486900	4.06	HS-HT:1.00	2017-01-07		LOC_Os04g04020	na
379	LOC_Os01g10290	no_paralog	Os01g0200000	4.06	HS-LC:1.00	2017-01-07		LOC_Os03g57300	transport;autophagy;protein transport
380	LOC_Os08g36560	LOC_Os02g52920 LOC_Os06g10760 LOC_Os09g27980	Os08g0469400	4.04	SC-LC:0.63 SC-GT:0.37	2017-01-07		LOC_Os04g04020	transport
381	LOC_Os07g07240	LOC_Os03g57790	Os07g0166800	4.03	HS-HT:1.00	2017-01-07		LOC_Os04g04020	UV protection;negative regulation of flower development;leaf morphogenesis;vegetative to reproductive phase transition of meristem;histone H2B ubiquitination;ubiquitin-dependent protein catabolic process
382	LOC_Os02g01280	LOC_Os06g02380	Os02g0102900	4.02	OS-GN:1.00	2017-02-07		LOC_Os06g36850 LOC_Os09g39670	protein folding;cell death;response to cold;systemic acquired resistance;protein refolding;cellular protein metabolic process;chaperone mediated protein folding requiring cofactor
383	LOC_Os12g17910	no_paralog	Os12g0277500	4.02	OS-GN:1.00	2017-02-07		LOC_Os06g36850 LOC_Os09g39670	protein folding;chloroplast organization;embryonic development;protein refolding;cellular protein metabolic process
384	LOC_Os10g32550	LOC_Os03g04970	Os10g0462900	4.02	OS-GN:1.00	2017-02-07		LOC_Os06g36850 LOC_Os09g39670	protein folding;response to heat;protein refolding;cellular protein metabolic process;response to cadmium ion
385	LOC_Os09g38980	no_paralog	Os09g0563300	4.02	OS-GN:1.00	2017-02-07		LOC_Os06g36850 LOC_Os09g39670	protein folding;pyrimidine ribonucleotide biosynthetic process;response to heat;response to high light intensity;embryonic development ending in seed dormancy;response to endoplasmic reticulum stress;protein refolding;response to hydrogen peroxide;cellular protein metabolic process
386	LOC_Os03g04970	LOC_Os10g32550	Os03g0143400	4.02	OS-GN:1.00	2017-02-07		LOC_Os06g36850 LOC_Os09g39670	protein folding;response to heat;protein refolding;cellular protein metabolic process;response to cadmium ion
387	LOC_Os05g46290	no_paralog	Os05g0540300	4.02	OS-GN:1.00	2017-02-07		LOC_Os06g36850 LOC_Os09g39670	protein folding;protein refolding;cellular protein metabolic process;response to cadmium ion
388	LOC_Os06g02380	LOC_Os02g01280	Os06g0114000	4.02	OS-GN:1.00	2017-02-07		LOC_Os06g36850 LOC_Os09g39670	cell death;response to cold;systemic acquired resistance;cellular protein metabolic process;chaperone mediated protein folding requiring cofactor;protein folding;protein refolding
389	LOC_Os03g64210	no_paralog	Os03g0859600,Os03g0859700	4.02	OS-GN:1.00	2017-02-07		LOC_Os06g36850 LOC_Os09g39670	cellular protein metabolic process;protein folding;chloroplast organization;embryonic development
390	LOC_Os08g01610	no_paralog	Os08g0107400	4.01	SC-GT:1.00	2017-02-07		LOC_Os04g04020 LOC_Os09g39670	GDP-mannose transport
391	LOC_Os03g57790	LOC_Os07g07240	Os03g0791800	4.01	HS-HT:1.00	2017-01-07		LOC_Os04g04020	ubiquitin-dependent protein catabolic process;UV protection;negative regulation of flower development;leaf morphogenesis;vegetative to reproductive phase transition of meristem;histone H2B ubiquitination
392	LOC_Os03g21110	no_paralog	Os03g0328300	4.01	SC-LC:0.63 SC-GT:0.37	2017-01-07		LOC_Os04g04020	transport
393	LOC_Os07g44690	LOC_Os03g25120	Os07g0640900	4	AT-CC:1.00	2017-01-07		LOC_Os02g45250	regulation of transcription, DNA-dependent;response to heat;transcription, DNA-dependent;response to stress
394	LOC_Os09g36250	LOC_Os08g43450	Os09g0532900	4	AT-CC:1.00	2017-01-07		LOC_Os02g45250	positive regulation of transcription, DNA-dependent
395	LOC_Os02g07430	LOC_Os04g52410 LOC_Os06g45650	Os02g0170300	4	AT-CC:1.00	2017-01-07		LOC_Os02g45250	transcription, DNA-dependent;regulation of transcription, DNA-dependent
396	LOC_Os01g18360	no_paralog	Os01g0286900	4	AT-CC:1.00	2017-01-07		LOC_Os02g45250	transcription, DNA-dependent;regulation of transcription, DNA-dependent;auxin mediated signaling pathway;cotyledon vascular tissue pattern formation;skotomorphogenesis;gravitropism;root development;somatic embryogenesis
397	LOC_Os05g20930	no_paralog	Os05g0286100	4	AT-CC:1.00	2017-01-07		LOC_Os02g45250	regulation of transcription, DNA-dependent;regulation of meristem structural organization;petal development;petal morphogenesis
398	LOC_Os05g08960	no_paralog	Os05g0182500	3.98	HS-HT:1.00	2017-01-07		LOC_Os04g04020	UV protection;negative regulation of flower development;leaf morphogenesis;vegetative to reproductive phase transition of meristem;histone H2B ubiquitination;ubiquitin-dependent protein catabolic process
399	LOC_Os10g25930	no_paralog	Os10g0399100	3.97	OS-GN:1.00	2017-01-07		LOC_Os06g36850	metabolic process;selenium metabolic process
400	LOC_Os10g39910	no_paralog	Os10g0546300	3.97	AT-CX:1.00	2017-02-07		LOC_Os03g57300 LOC_Os04g04020	protein amino acid glycosylation
401	LOC_Os03g49570	no_paralog	Os03g0702700	3.96	OS-PG:0.60 OS-CX:0.40	2017-01-07		LOC_Os03g57300	na
402	LOC_Os02g09940	LOC_Os06g42000	Os02g0192700	3.96	HS-HT:1.00	2017-01-07		LOC_Os04g04020	defense response to bacterium;oxidation reduction
403	LOC_Os09g12590	no_paralog	Os09g0297300	3.96	SC-CC:0.61 SC-HT:0.39	2017-01-07		LOC_Os04g04020	transport;response to nematode;monosaccharide transport;transmembrane transport
404	LOC_Os11g06740	no_paralog	Os11g0168100	3.96	SC-GT:1.00	2017-01-07		LOC_Os04g04020	vesicle-mediated transport;Golgi vesicle transport
405	LOC_Os01g57350	no_paralog	Os01g0782200	3.95	SC-GT:0.54 DM-HT:0.46	2017-01-07		LOC_Os04g04020	activation of protein kinase C activity by G-protein coupled receptor protein signaling pathway;metabolic process;phosphorylation;cellular response to abscisic acid stimulus;sphingolipid metabolic process
406	LOC_Os05g01460	no_paralog	Os05g0104900	3.95	HS-HT:1.00	2017-01-07		LOC_Os04g04020	response to salt stress;response to temperature stimulus;response to abscisic acid stimulus
407	LOC_Os08g06450	no_paralog	Os08g0161800	3.95	SC-GT:0.58 SC-HT:0.42	2017-01-07		LOC_Os09g39670	biosynthetic process
408	LOC_Os11g03890	LOC_Os12g03710	Os11g0133600	3.94	OS-CX:1.00	2017-02-07		LOC_Os03g57300 LOC_Os09g39670	na
409	LOC_Os02g39710	LOC_Os04g42020	Os02g0610500	3.93	AT-CC:1.00	2017-01-07		LOC_Os02g45250	na
410	LOC_Os04g42020	LOC_Os02g39710	Os04g0497700	3.93	AT-CC:1.00	2017-01-07		LOC_Os02g45250	na
411	LOC_Os06g22870	LOC_Os01g13030	Os06g0335500	3.93	AT-CC:1.00	2017-01-07		LOC_Os02g45250	transcription, DNA-dependent;regulation of transcription, DNA-dependent;auxin mediated signaling pathway;response to auxin stimulus
412	LOC_Os02g53530	LOC_Os06g10470 LOC_Os08g36110 LOC_Os09g27320	Os02g0775600	3.93	AT-CC:1.00	2017-01-07		LOC_Os02g45250	na
413	LOC_Os01g62130	LOC_Os03g17150 LOC_Os05g38600 LOC_Os05g02390	Os01g0838600	3.93	AT-CC:1.00	2017-01-07		LOC_Os02g45250	na
414	LOC_Os02g09650	no_paralog	Os02g0189500	3.93	AT-CC:1.00	2017-01-07		LOC_Os02g45250	na
415	LOC_Os07g39220	no_paralog	Os07g0580500	3.93	AT-CC:1.00	2017-01-07		LOC_Os02g45250	brassinosteroid mediated signaling pathway;negative regulation of transcription, DNA-dependent;ovule development;seed development
416	LOC_Os02g44130	LOC_Os10g40660 LOC_Os04g46680	Os02g0659500	3.93	AT-CC:1.00	2017-01-07		LOC_Os02g45250	na
417	LOC_Os04g54474	LOC_Os08g07970	Os04g0637000	3.93	AT-CC:1.00	2017-01-07		LOC_Os02g45250	transcription, DNA-dependent;regulation of transcription, DNA-dependent;response to cold;systemic acquired resistance, salicylic acid mediated signaling pathway;defense response to bacterium
418	LOC_Os04g52770	no_paralog	Os04g0618600	3.93	AT-CC:1.00	2017-01-07		LOC_Os02g45250	na
419	LOC_Os05g41760	LOC_Os01g58420	Os05g0497200	3.93	AT-CC:1.00	2017-01-07		LOC_Os02g45250	transcription, DNA-dependent;regulation of transcription, DNA-dependent;ethylene mediated signaling pathway
420	LOC_Os02g57250	no_paralog	Os02g0817600	3.93	AT-CC:1.00	2017-01-07		LOC_Os02g45250	transcription, DNA-dependent;regulation of transcription, DNA-dependent;auxin mediated signaling pathway
421	LOC_Os03g52239	LOC_Os03g47740	Os03g0732100	3.93	AT-CC:1.00	2017-01-07		LOC_Os02g45250	regulation of transcription, DNA-dependent
422	LOC_Os06g41930	LOC_Os02g10000	Os06g0624900	3.93	AT-CC:1.00	2017-01-07		LOC_Os02g45250	na
423	LOC_Os04g46910	LOC_Os02g44470	Os04g0555700	3.91	HS-HT:1.00	2017-01-07		LOC_Os04g04020	actin filament depolymerization;regulation of transcription, DNA-dependent;embryo sac egg cell differentiation;xylem development
424	LOC_Os01g68750	no_paralog	Os01g0916200	3.91	AT-CX:1.00	2017-02-07		LOC_Os02g45250 LOC_Os03g57300	glucose catabolic process;protein amino acid N-linked glycosylation;intracellular protein transport;vesicle-mediated transport
425	LOC_Os03g56790	no_paralog	Os03g0780400	3.9	HS-HT:1.00	2017-01-07		LOC_Os04g04020	actin filament depolymerization
426	LOC_Os03g11570	no_paralog	Os03g0214600	3.9	OS-CX:0.59 SC-HT:0.41	2017-01-07		LOC_Os04g04020	na
427	LOC_Os07g48430	LOC_Os03g21120 LOC_Os11g03230 LOC_Os12g02980	Os07g0682800	3.9	SC-GT:1.00	2017-01-07		LOC_Os04g04020	ATP catabolic process;pollen germination
428	LOC_Os05g29000	LOC_Os01g20730	Os05g0358101	3.89	AT-CC:1.00	2017-01-07		LOC_Os09g39670	na
429	LOC_Os02g14059	LOC_Os01g10820 LOC_Os06g35730	Os02g0235600	3.89	CE-CX:1.00	2017-01-07		LOC_Os09g39670	translation
430	LOC_Os02g06540	no_paralog	Os02g0160400	3.88	SC-CC:0.61 SC-HT:0.39	2017-01-07		LOC_Os04g04020	transport;response to nematode;monosaccharide transport;transmembrane transport
431	LOC_Os02g53420	no_paralog	Os02g0774300	3.87	SC-LC:0.64 SC-HT:0.36	2017-01-07		LOC_Os06g36850	protein folding
432	LOC_Os03g02260	no_paralog	Os03g0113700	3.87	SC-LC:0.64 SC-HT:0.36	2017-01-07		LOC_Os06g36850	protein folding;response to stress;response to salt stress;response to cadmium ion
433	LOC_Os12g04010	LOC_Os11g04200	Os12g0133900	3.87	HS-CX:1.00	2017-01-07		LOC_Os04g04020	rRNA processing
434	LOC_Os02g13310	LOC_Os06g36680	Os02g0226600	3.87	AT-CC:1.00	2017-01-07		LOC_Os02g45250	regulation of transcription, DNA-dependent
435	LOC_Os05g34050	no_paralog	Os05g0411300	3.87	AT-CC:1.00	2017-01-07		LOC_Os02g45250	regulation of transcription, DNA-dependent
436	LOC_Os06g35730	LOC_Os01g10820 LOC_Os02g14059 LOC_Os05g11710	Os06g0550000	3.85	CE-CX:1.00	2017-01-07		LOC_Os09g39670	translation
437	LOC_Os05g11710	LOC_Os01g10820 LOC_Os06g35730	Os05g0207300	3.85	CE-CX:1.00	2017-01-07		LOC_Os09g39670	translation
438	LOC_Os03g25940	no_paralog	Os03g0376100	3.85	OS-GN:1.00	2017-01-07		LOC_Os06g36850	methionine biosynthetic process;metabolic process
439	LOC_Os01g28690	no_paralog	Os01g0383900	3.85	SC-LC:0.64 SC-HT:0.36	2017-01-07		LOC_Os04g04020	transport
440	LOC_Os08g15040	no_paralog	Os08g0248900	3.85	SC-GT:1.00	2017-01-07		LOC_Os04g04020	small GTPase mediated signal transduction;intracellular protein transport;cellulose biosynthetic process;response to cadmium ion;Golgi vesicle transport
441	LOC_Os01g10820	LOC_Os02g14059 LOC_Os05g11710 LOC_Os06g35730	Os01g0205500	3.84	CE-CX:1.00	2017-01-07		LOC_Os09g39670	translation
442	LOC_Os03g21120	LOC_Os11g03230 LOC_Os12g02980 LOC_Os07g48430	Os03g0328400	3.83	SC-GT:1.00	2017-01-07		LOC_Os04g04020	ATP catabolic process;pollen germination
443	LOC_Os03g11900	no_paralog	Os03g0218400	3.83	SC-CC:0.61 SC-HT:0.39	2017-01-07		LOC_Os04g04020	transport;transmembrane transport;monosaccharide transport;carbohydrate transmembrane transport;amino acid import;response to salt stress;response to abscisic acid stimulus;response to water deprivation
444	LOC_Os09g24924	no_paralog	Os09g0416200	3.83	SC-CC:0.61 SC-HT:0.39	2017-01-07		LOC_Os04g04020	transport;carbohydrate transport;carbohydrate transmembrane transport;transmembrane transport
445	LOC_Os01g46070	LOC_Os05g49880	Os01g0649100	3.82	SC-GT:1.00	2017-02-07		LOC_Os04g04020 LOC_Os09g39670	carbohydrate metabolic process;tricarboxylic acid cycle;malate metabolic process;response to cold;response to salt stress;defense response to bacterium;cellular carbohydrate metabolic process;response to cadmium ion;oxidation reduction
446	LOC_Os09g27450	LOC_Os08g36220	Os09g0447000	3.82	AT-CC:1.00	2017-01-07		LOC_Os02g45250	regulation of transcription, DNA-dependent
447	LOC_Os01g63510	no_paralog	Os01g0854500	3.81	AT-CC:1.00	2017-01-07		LOC_Os02g45250	transcription, DNA-dependent;regulation of transcription, DNA-dependent;multicellular organismal development
448	LOC_Os04g55520	no_paralog	Os04g0648900	3.81	AT-CC:1.00	2017-01-07		LOC_Os02g45250	transcription, DNA-dependent;regulation of transcription, DNA-dependent
449	LOC_Os01g03840	no_paralog	Os01g0129200	3.81	AT-CC:1.00	2017-01-07		LOC_Os02g45250	multicellular organismal development;negative regulation of cell proliferation;specification of carpel identity;specification of stamen identity;cell differentiation;floral organ development
450	LOC_Os02g07070	no_paralog	Os02g0167500	3.81	DM-CX:1.00	2017-01-07		LOC_Os04g04020	nuclear mRNA splicing, via spliceosome;nuclear-transcribed mRNA catabolic process;methylation-dependent chromatin silencing;virus induced gene silencing;vegetative phase change;production of ta-siRNAs involved in RNA interference;RNA interference;chromatin silencing by small RNA;production of miRNAs involved in gene silencing by miRNA;histone H3-K9 methylation
451	LOC_Os03g01170	LOC_Os10g41190	Os03g0101300	3.8	SC-CC:0.61 SC-HT:0.39	2017-01-07		LOC_Os04g04020	transport;transmembrane transport
452	LOC_Os02g07720	no_paralog	Os02g0173500	3.78	SC-GT:0.58 SC-HT:0.42	2017-01-07		LOC_Os09g39670	phosphatidylcholine biosynthetic process;biosynthetic process
453	LOC_Os01g08200	no_paralog	Os01g0177200	3.78	HS-HT:1.00	2017-01-07		LOC_Os04g04020	proteolysis;ubiquitin-dependent protein catabolic process;embryonic development ending in seed dormancy;protein deubiquitination;root hair elongation
454	LOC_Os01g68760	no_paralog	Os01g0916300	3.78	OS-CX:1.00	2017-01-07		LOC_Os03g57300	nuclear-transcribed mRNA catabolic process;fatty acid beta-oxidation;protein import into peroxisome matrix;calcium-mediated signaling;photoperiodism, flowering
455	LOC_Os10g41190	LOC_Os03g01170	Os10g0561300	3.77	SC-CC:0.61 SC-HT:0.39	2017-01-07		LOC_Os04g04020	transport;transmembrane transport
456	LOC_Os03g55620	no_paralog	Os03g0765000	3.75	SC-GT:0.51 OS-CX:0.49	2017-02-07		LOC_Os04g04020 LOC_Os12g36430	G2 phase of mitotic cell cycle;microtubule cytoskeleton organization;mitotic cell cycle;cytokinesis by cell plate formation;chromatin silencing;protein amino acid phosphorylation;photomorphogenesis;cullin deneddylation;phosphorylation;protein ubiquitination;histone methylation;histone phosphorylation;protein deubiquitination;histone H3-S10 phosphorylation;histone H3-S28 phosphorylation;positive r…
457	LOC_Os07g48180	LOC_Os03g21800	Os07g0679500	3.75	AT-CC:1.00	2017-01-07		LOC_Os02g45250	na
458	LOC_Os06g09370	no_paralog	Os06g0193400	3.75	AT-CC:1.00	2017-01-07		LOC_Os02g45250	na
459	LOC_Os01g67040	no_paralog	Os01g0895500	3.74	SC-CX:0.52 SC-GT:0.48	2017-01-07		LOC_Os04g04020	na
460	LOC_Os06g04900	no_paralog	Os06g0141100	3.73	SC-CC:0.61 SC-HT:0.39	2017-01-07		LOC_Os04g04020	transport;transmembrane transport
461	LOC_Os10g37670	no_paralog	Os10g0521100	3.73	HS-HT:1.00	2017-01-07		LOC_Os04g04020	actin filament depolymerization
462	LOC_Os01g52260	LOC_Os05g45710	Os01g0720700	3.73	OS-GN:1.00	2017-01-07		LOC_Os06g36850	na
463	LOC_Os02g35144	no_paralog	Os02g0557300	3.72	OS-CX:1.00	2017-01-07		LOC_Os03g57300	na
464	LOC_Os09g09520	no_paralog	Os09g0268300	3.72	SC-CC:0.61 SC-HT:0.39	2017-01-07		LOC_Os04g04020	transport;transmembrane transport
465	LOC_Os05g41780	no_paralog	Os05g0497300	3.72	AT-CC:1.00	2017-01-07		LOC_Os02g45250	transcription, DNA-dependent;regulation of transcription, DNA-dependent
466	LOC_Os11g32240	no_paralog	Os11g0525200	3.72	SC-LC:0.67 SC-HT:0.33	2017-01-07		LOC_Os06g36850	oxidation reduction;methylation
467	LOC_Os08g35160	LOC_Os02g54130 LOC_Os06g09560	Os08g0452900	3.71	HS-CX:1.00	2017-01-07		LOC_Os04g04020	na
468	LOC_Os03g21550	LOC_Os07g48300	Os03g0333300	3.71	HS-CX:1.00	2017-01-07		LOC_Os04g04020	translational initiation
469	LOC_Os11g03230	LOC_Os12g02980 LOC_Os03g21120 LOC_Os07g48430	Os11g0125900	3.71	SC-GT:1.00	2017-01-07		LOC_Os04g04020	na
470	LOC_Os04g40540	no_paralog	Os04g0481400	3.71	HS-HT:1.00	2017-01-07		LOC_Os04g04020	protein modification process
471	LOC_Os03g46681	no_paralog	Os03g0669600	3.69	OS-CX:1.00	2017-01-07		LOC_Os04g04020	na
472	LOC_Os04g25550	no_paralog	Os04g0321600	3.69	OS-CX:1.00	2017-01-07		LOC_Os03g57300	cellular process;vegetative to reproductive phase transition of meristem;DNA replication;DNA repair;transcription, DNA-dependent;regulation of transcription, DNA-dependent;response to DNA damage stimulus
473	LOC_Os03g56580	LOC_Os07g04560	Os03g0777000	3.69	AT-CC:1.00	2017-01-07		LOC_Os02g45250	regulation of transcription, DNA-dependent
474	LOC_Os12g40890	LOC_Os03g43400	Os12g0601300	3.69	AT-CC:1.00	2017-01-07		LOC_Os02g45250	transcription, DNA-dependent;regulation of transcription, DNA-dependent;response to water deprivation;response to wounding;gravitropism;auxin mediated signaling pathway;response to jasmonic acid stimulus;lateral root morphogenesis;negative regulation of transcription, DNA-dependent
475	LOC_Os03g43810	LOC_Os12g41650 LOC_Os03g56950	Os03g0639300	3.69	AT-CC:1.00	2017-01-07		LOC_Os02g45250	na
476	LOC_Os01g51120	no_paralog	Os01g0707300	3.69	SC-CC:1.00	2017-01-07		LOC_Os04g04020	intracellular protein transport;vesicle-mediated transport;protein targeting to vacuole;gravitropism
477	LOC_Os01g37980	no_paralog	Os01g0560200	3.69	SC-CC:1.00	2017-01-07		LOC_Os04g04020	protein targeting to vacuole;intracellular protein transport;vesicle-mediated transport
478	LOC_Os07g03960	no_paralog	Os07g0131600	3.69	SC-CC:0.61 SC-HT:0.39	2017-01-07		LOC_Os04g04020	transport;transmembrane transport
479	LOC_Os07g10590	no_paralog	Os07g0206600	3.67	SC-CC:0.61 SC-HT:0.39	2017-01-07		LOC_Os04g04020	transport;transmembrane transport;monosaccharide transport
480	LOC_Os03g50320	no_paralog	Os03g0711200	3.67	OS-CX:1.00	2017-01-07		LOC_Os03g57300	phosphorylation;phosphoinositide phosphorylation;phosphoinositide-mediated signaling;protein amino acid phosphorylation
481	LOC_Os03g48300	no_paralog	Os03g0689100	3.67	DM-CX:1.00	2017-01-07		LOC_Os04g04020	na
482	LOC_Os03g03400	no_paralog	Os03g0125400	3.66	AT-CX:1.00	2017-01-07		LOC_Os04g04020	phytosphingosine metabolic process;activation of protein kinase C activity by G-protein coupled receptor protein signaling pathway;metabolic process;response to cold
483	LOC_Os03g13950	no_paralog	Os03g0243100	3.66	HS-HT:1.00	2017-01-07		LOC_Os04g04020	actin filament depolymerization;actin filament polymerization
484	LOC_Os10g26140	no_paralog	Os10g0400900	3.66	HS-LC:1.00	2017-01-07		LOC_Os04g04020	na
485	LOC_Os04g38220	no_paralog	Os04g0454200	3.66	SC-CC:0.61 SC-HT:0.39	2017-01-07		LOC_Os04g04020	transport;transmembrane transport
486	LOC_Os03g17010	no_paralog	Os03g0278300	3.64	SC-LC:0.69 SC-HT:0.31	2017-01-07		LOC_Os04g04020	na
487	LOC_Os12g40900	no_paralog	Os12g0601400	3.64	AT-CC:1.00	2017-01-07		LOC_Os02g45250	transcription, DNA-dependent;regulation of transcription, DNA-dependent;auxin mediated signaling pathway
488	LOC_Os05g38120	LOC_Os01g62920	Os05g0455200	3.63	AT-CC:1.00	2017-01-07		LOC_Os02g45250	regulation of transcription, DNA-dependent
489	LOC_Os12g39400	LOC_Os03g41390	Os12g0583700	3.63	AT-CC:1.00	2017-01-07		LOC_Os02g45250	na
490	LOC_Os12g01010	LOC_Os11g01020	Os12g0100100	3.63	SC-LC:0.69 SC-HT:0.31	2017-01-07		LOC_Os04g04020	na
491	LOC_Os06g22550	no_paralog	Os06g0331300	3.63	OS-CX:1.00	2017-01-07		LOC_Os03g57300	protein amino acid glycosylation
492	LOC_Os05g49880	LOC_Os01g46070	Os05g0574400	3.63	SC-GT:1.00	2017-02-07		LOC_Os04g04020 LOC_Os09g39670	carbohydrate metabolic process;tricarboxylic acid cycle;malate metabolic process;response to cold;response to salt stress;defense response to bacterium;cellular carbohydrate metabolic process;response to cadmium ion;oxidation reduction
493	LOC_Os02g09780	no_paralog	Os02g0190900	3.63	HS-LC:1.00	2017-01-07		LOC_Os09g39670	vernalization response
494	LOC_Os07g20170	no_paralog	Os07g0297500	3.62	HS-HT:1.00	2017-01-07		LOC_Os04g04020	na
495	LOC_Os11g01020	LOC_Os12g01010	Os11g0100151,Os11g0100200	3.62	SC-LC:0.69 SC-HT:0.31	2017-01-07		LOC_Os04g04020	na
496	LOC_Os03g04960	LOC_Os10g32570	Os03g0143300	3.61	OS-CX:1.00	2017-01-07		LOC_Os03g57300	na
497	LOC_Os03g31400	no_paralog	Os03g0427900	3.61	OS-CX:0.59 SC-CX:0.41	2017-01-07		LOC_Os04g04020	ubiquitin-dependent protein catabolic process;glucuronoxylan metabolic process;protein ubiquitination;xylan biosynthetic process
498	LOC_Os07g30090	no_paralog	Os07g0484200	3.61	HS-HT:1.00	2017-01-07		LOC_Os04g04020	actin filament depolymerization
499	LOC_Os02g42700	LOC_Os04g44830	Os02g0639900	3.59	DM-CX:1.00	2017-01-07		LOC_Os03g57300	glycerol ether metabolic process;response to oxidative stress;response to cold;positive regulation of catalytic activity;cell redox homeostasis;oxidation reduction
500	LOC_Os05g45710	LOC_Os01g52260	Os05g0533500	3.59	OS-GN:1.00	2017-01-07		LOC_Os06g36850	cysteine biosynthetic process from serine;cellular amino acid biosynthetic process;cysteine biosynthetic process
501	LOC_Os03g60580	no_paralog	Os03g0820500	3.58	HS-HT:1.00	2017-01-07		LOC_Os04g04020	actin filament depolymerization;response to stress
502	LOC_Os06g50840	no_paralog	Os06g0724100	3.58	OS-CX:1.00	2017-01-07		LOC_Os03g57300	na
503	LOC_Os01g64730	LOC_Os05g36160	Os01g0867300	3.57	AT-CC:1.00	2017-01-07		LOC_Os02g45250	regulation of transcription, DNA-dependent
504	LOC_Os04g47040	no_paralog	Os04g0557200	3.57	AT-CX:1.00	2017-01-07		LOC_Os02g45250	na
505	LOC_Os02g32460	no_paralog	Os02g0525400	3.56	OS-GN:1.00	2017-01-07		LOC_Os06g36850	metabolic process
506	LOC_Os01g46980	no_paralog	Os01g0659200	3.56	SC-CC:0.66 SC-HT:0.34	2017-01-07		LOC_Os06g36850	ATP hydrolysis coupled proton transport;response to cold;plant-type cell wall biogenesis;defense response to bacterium;response to salt stress;Golgi organization;embryonic development ending in seed dormancy
507	LOC_Os03g11970	no_paralog	Os03g0219300	3.55	SC-LC:0.69 SC-HT:0.31	2017-01-07		LOC_Os06g36850	gluconeogenesis;GTP catabolic process;cytoskeleton organization;microtubule-based process;microtubule-based movement;proteasomal protein catabolic process;protein polymerization
508	LOC_Os08g33120	no_paralog	Os08g0427900	3.54	SC-LC:0.70 SC-HT:0.30	2017-01-07		LOC_Os04g04020	na
509	LOC_Os02g04660	no_paralog	Os02g0139200	3.54	DM-CX:1.00	2017-01-07		LOC_Os03g57300	purine nucleotide biosynthetic process;mRNA export from nucleus;protein amino acid methylation;embryo sac egg cell differentiation;photomorphogenesis;embryonic development ending in seed dormancy;seed germination;regulation of flower development;meristem structural organization;maintenance of meristem identity;seed dormancy;sugar mediated signaling pathway;positive regulation of vernalization res…
510	LOC_Os09g34970	no_paralog	Os09g0521500	3.53	SC-GT:1.00	2017-01-07		LOC_Os04g04020	ATP catabolic process;transport;anion transport;intra-Golgi vesicle-mediated transport;proteasomal ubiquitin-dependent protein catabolic process;proteasome assembly;protein insertion into ER membrane;response to misfolded protein
511	LOC_Os01g48420	no_paralog	Os01g0675100	3.52	HS-HT:1.00	2017-01-07		LOC_Os04g04020	response to cadmium ion;oxidation reduction
512	LOC_Os02g39070	no_paralog	Os02g0602800	3.51	SC-GT:1.00	2017-01-07		LOC_Os04g04020	vesicle-mediated transport
513	LOC_Os06g35900	LOC_Os01g10610 LOC_Os02g13900	Os06g0552300	3.51	AT-CC:1.00	2017-01-07		LOC_Os02g45250	na
514	LOC_Os06g14470	no_paralog	Os06g0256200	3.51	SC-LC:0.71 SC-HT:0.29	2017-01-07		LOC_Os04g04020	na
515	LOC_Os04g46680	LOC_Os02g44130 LOC_Os10g40660	Os04g0552700	3.5	AT-CC:1.00	2017-01-07		LOC_Os02g45250	na
516	LOC_Os10g26145	no_paralog	na	3.48	HS-LC:1.00	2017-01-07		LOC_Os04g04020	na
517	LOC_Os02g04490	LOC_Os06g49130	Os02g0137450,Os02g0137500	3.47	AT-CX:1.00	2017-01-07		LOC_Os04g04020	regulation of transcription, DNA-dependent;histone acetylation;protein amino acid acetylation;flower development
518	LOC_Os09g13630	no_paralog	Os09g0306800	3.46	DM-CX:1.00	2017-01-07		LOC_Os04g04020	regulation of gene expression by genetic imprinting;negative regulation of flower development
519	LOC_Os05g03430	no_paralog	Os05g0125000	3.45	OS-CX:1.00	2017-01-07		LOC_Os03g57300	protein sumoylation
520	LOC_Os02g27950	no_paralog	Os02g0480900	3.45	DM-CX:1.00	2017-01-07		LOC_Os04g04020	na
521	LOC_Os06g02144	no_paralog	Os06g0111500	3.44	OS-GN:0.58 SC-HT:0.42	2017-01-07		LOC_Os06g36850	pentose-phosphate shunt;ER to Golgi vesicle-mediated transport;response to salt stress;response to sucrose stimulus;response to glucose stimulus;response to fructose stimulus;regulation of anion channel activity;amino acid import;oxidation reduction;response to cold;response to water deprivation;response to abscisic acid stimulus;D-gluconate metabolic process
522	LOC_Os11g29400	no_paralog	Os11g0484500	3.44	OS-GN:0.58 SC-HT:0.42	2017-01-07		LOC_Os06g36850	pentose-phosphate shunt;response to salt stress;response to sucrose stimulus;response to glucose stimulus;response to fructose stimulus;response to cadmium ion;oxidation reduction;response to cold;response to water deprivation;response to abscisic acid stimulus;D-gluconate metabolic process
523	LOC_Os03g05780	no_paralog	Os03g0152400	3.44	CE-CX:1.00	2017-01-07		LOC_Os09g39670	metabolic process;jasmonic acid biosynthetic process
524	LOC_Os01g58420	LOC_Os05g41760	Os01g0797600	3.43	AT-CC:1.00	2017-01-07		LOC_Os02g45250	transcription, DNA-dependent;regulation of transcription, DNA-dependent
525	LOC_Os02g08240	no_paralog	Os02g0179000	3.43	CE-CX:1.00	2017-01-07		LOC_Os04g04020	protein amino acid phosphorylation
526	LOC_Os03g56820	no_paralog	Os03g0780800	3.43	SC-GT:1.00	2017-01-07		LOC_Os04g04020	very-long-chain fatty acid metabolic process;fatty acid biosynthetic process;negative regulation of programmed cell death;oxidation reduction
527	LOC_Os07g40000	no_paralog	Os07g0589000	3.42	AT-CC:1.00	2017-01-07		LOC_Os02g45250	na
528	LOC_Os02g02050	LOC_Os06g01320	Os02g0110700	3.42	DM-CX:1.00	2017-01-07		LOC_Os04g04020	na
529	LOC_Os02g58220	no_paralog	Os02g0829100	3.41	HS-LC:1.00	2017-01-07		LOC_Os04g04020	DNA replication;DNA repair;DNA recombination;response to DNA damage stimulus
530	LOC_Os02g48000	no_paralog	Os02g0709800	3.4	SC-GT:1.00	2017-01-07		LOC_Os04g04020	regulation of Rab GTPase activity;positive regulation of Rab GTPase activity
531	LOC_Os06g01360	no_paralog	Os06g0103300	3.4	CE-CX:0.55 DR-CX:0.45	2017-01-07		LOC_Os09g39670	L-phenylalanine catabolic process;tyrosine metabolic process;tyrosine catabolic process;fatty acid beta-oxidation;response to sucrose stimulus;response to fructose stimulus;chlorophyll catabolic process;protein import into peroxisome matrix;oxidation reduction
532	LOC_Os03g27450	LOC_Os07g42820	Os03g0392300	3.38	SC-GT:1.00	2017-01-07		LOC_Os04g04020	small GTPase mediated signal transduction
533	LOC_Os01g62920	LOC_Os05g38120	Os01g0848400	3.38	AT-CC:1.00	2017-01-07		LOC_Os02g45250	regulation of transcription, DNA-dependent
534	LOC_Os03g14260	no_paralog	Os03g0246800	3.38	SC-LC:1.00	2017-01-07		LOC_Os04g04020	megagametogenesis;regulation of ARF protein signal transduction;vesicle-mediated transport
535	LOC_Os04g47870	LOC_Os02g45070	Os04g0566500	3.38	DM-CX:1.00	2017-01-07		LOC_Os04g04020	virus induced gene silencing;response to auxin stimulus;embryonic development ending in seed dormancy;auxin metabolic process;leaf morphogenesis;response to far red light;RNA interference;posttranscriptional gene silencing;gene silencing by miRNA;innate immune response;adventitious root development;gene silencing by RNA
536	LOC_Os03g22470	no_paralog	Os03g0345300	3.37	OS-CX:1.00	2017-01-07		LOC_Os12g36430	na
537	LOC_Os05g51670	no_paralog	Os05g0595100	3.37	DR-CX:1.00	2017-01-07		LOC_Os04g04020	cellular metabolic process
538	LOC_Os11g08660	no_paralog	Os11g0191300	3.36	HS-LC:1.00	2017-01-07		LOC_Os03g57300	response to DNA damage stimulus;reciprocal meiotic recombination;male meiosis;female meiosis
539	LOC_Os07g28920	no_paralog	Os07g0472300	3.36	OS-CX:1.00	2017-01-07		LOC_Os12g36430	na
540	LOC_Os02g57550	LOC_Os03g05490	na	3.33	AT-CC:1.00	2017-01-07		LOC_Os02g45250	na
541	LOC_Os02g53680	no_paralog	Os02g0776800	3.33	HS-LC:1.00	2017-01-07		LOC_Os04g04020	double-strand break repair via homologous recombination;DNA replication;DNA repair;DNA recombination;mitotic recombination;regulation of transcription, DNA-dependent;response to DNA damage stimulus;sister chromatid cohesion;synapsis;reciprocal meiotic recombination;male meiosis;male meiosis I;pyrimidine ribonucleotide biosynthetic process;pollen development;embryo sac egg cell differentiation;pho…
542	LOC_Os02g02850	no_paralog	Os02g0120900	3.33	HS-CX:1.00	2017-01-07		LOC_Os04g04020	folic acid and derivative biosynthetic process;oxidation reduction
543	LOC_Os09g16910	no_paralog	Os09g0338400	3.31	OS-GN:1.00	2017-01-07		LOC_Os06g36850	cysteine metabolic process;metabolic process;iron-sulfur cluster assembly
544	LOC_Os02g51180	no_paralog	Os02g0746000	3.3	HS-LC:1.00	2017-01-07		LOC_Os04g04020	ubiquitin-dependent protein catabolic process;response to red or far red light;embryonic development ending in seed dormancy;positive regulation of flower development;endosperm development
545	LOC_Os01g48700	no_paralog	Os01g0678700	3.3	DM-CX:1.00	2017-01-07		LOC_Os03g57300	transcription, DNA-dependent;regulation of transcription, DNA-dependent;trichome morphogenesis;DNA endoreduplication;regulation of cell division;cell cycle
546	LOC_Os01g16520	no_paralog	Os01g0271200	3.3	OS-GN:0.55 SC-HT:0.45	2017-01-07		LOC_Os06g36850	translation;tRNA aminoacylation for protein translation;glutamyl-tRNA aminoacylation;tRNA aminoacylation
547	LOC_Os05g32190	no_paralog	Os05g0387900	3.3	AT-HT:1.00	2017-01-07		LOC_Os02g45250	na
548	LOC_Os03g31240	no_paralog	Os03g0425900	3.3	AT-CC:1.00	2017-01-07		LOC_Os02g45250	na
549	LOC_Os07g01480	no_paralog	Os07g0105600,Os07g0105750	3.28	AT-HT:1.00	2017-01-07		LOC_Os02g45250	maltose metabolic process;photosynthetic electron transport chain;photosynthesis;starch biosynthetic process;photosynthesis, light reaction;positive regulation of catalytic activity
550	LOC_Os07g31340	no_paralog	Os07g0495900	3.27	OS-CX:1.00	2017-01-07		LOC_Os03g57300	nuclear-transcribed mRNA catabolic process, nonsense-mediated decay;response to sucrose stimulus;hormone-mediated signaling pathway;sugar mediated signaling pathway;RNA interference;defense response to bacterium;cotyledon development;long-day photoperiodism;salicylic acid mediated signaling pathway;jasmonic acid mediated signaling pathway;response to wounding
551	LOC_Os11g01875	LOC_Os12g01930	Os11g0110000	3.27	AT-HT:1.00	2017-01-07		LOC_Os02g45250	na
552	LOC_Os12g01930	LOC_Os11g01875	Os12g0110100	3.27	AT-HT:1.00	2017-01-07		LOC_Os02g45250	lipid metabolic process
553	LOC_Os01g65260	LOC_Os05g35580	Os01g0873100	3.25	CE-CX:1.00	2017-01-07		LOC_Os09g39670	leaf morphogenesis
554	LOC_Os12g40570	no_paralog	Os12g0597700	3.24	AT-HT:1.00	2017-01-07		LOC_Os02g45250	regulation of transcription, DNA-dependent
555	LOC_Os06g03710	no_paralog	Os06g0127800	3.23	AT-CC:1.00	2017-01-07		LOC_Os02g45250	microtubule cytoskeleton organization;cytokinesis by cell plate formation;transcription, DNA-dependent;regulation of transcription, DNA-dependent;petal formation;sepal formation
556	LOC_Os08g33660	LOC_Os02g36890 LOC_Os04g38740	Os08g0433400	3.23	AT-CC:1.00	2017-01-07		LOC_Os02g45250	na
557	LOC_Os02g42870	LOC_Os04g45060	Os02g0641900	3.23	AT-CC:1.00	2017-01-07		LOC_Os02g45250	response to salicylic acid stimulus;response to jasmonic acid stimulus;regulation of flower development
558	LOC_Os03g15940	no_paralog	Os03g0266100	3.23	AT-CC:1.00	2017-01-07		LOC_Os02g45250	actin filament bundle assembly
559	LOC_Os08g40140	no_paralog	Os08g0512300	3.22	SC-GT:1.00	2017-01-07		LOC_Os04g04020	protein geranylgeranylation
560	LOC_Os02g13830	LOC_Os01g10590 LOC_Os01g54490 LOC_Os06g35940	Os02g0232300	3.22	OS-CX:1.00	2017-01-07		LOC_Os12g36430	na
561	LOC_Os08g02970	no_paralog	Os08g0123600	3.22	OS-CX:1.00	2017-01-07		LOC_Os12g36430	na
562	LOC_Os03g55120	LOC_Os07g02200	Os03g0758500	3.21	AT-CX:1.00	2017-01-07		LOC_Os02g45250	na
563	LOC_Os05g07632	no_paralog	Os05g0168300	3.21	AT-HT:1.00	2017-01-07		LOC_Os02g45250	metabolic process
564	LOC_Os10g22380	no_paralog	Os10g0369000	3.2	OS-GN:0.57 SC-HT:0.43	2017-01-07		LOC_Os06g36850	translation;tRNA aminoacylation for protein translation;tRNA aminoacylation;glutamyl-tRNA aminoacylation
565	LOC_Os06g04500	no_paralog	Os06g0136500	3.2	SC-GT:1.00	2017-01-07		LOC_Os04g04020	na
566	LOC_Os04g44830	LOC_Os02g42700	Os04g0530600	3.19	DM-CX:1.00	2017-01-07		LOC_Os03g57300	glycerol ether metabolic process;response to oxidative stress;response to cold;positive regulation of catalytic activity;cell redox homeostasis;oxidation reduction;regulation of carbohydrate metabolic process;negative regulation of catalytic activity
567	LOC_Os02g49160	no_paralog	Os02g0723400	3.19	AT-CC:1.00	2017-01-07		LOC_Os02g45250	transcription, DNA-dependent;regulation of transcription, DNA-dependent;auxin mediated signaling pathway;response to auxin stimulus
568	LOC_Os11g08300	LOC_Os12g07810	Os11g0186200	3.19	SC-LC:1.00	2017-01-07		LOC_Os09g39670	cellular aldehyde metabolic process;metabolic process;response to desiccation;response to water deprivation;response to salt stress;response to abscisic acid stimulus;oxidation reduction
569	LOC_Os03g27950	no_paralog	Os03g0397300	3.19	OS-CX:1.00	2017-01-07		LOC_Os03g57300	calcium ion transport;cellular zinc ion homeostasis;response to nematode;cell division
570	LOC_Os12g32250	no_paralog	Os12g0507300,Os12g0507350	3.18	AT-CC:1.00	2017-01-07		LOC_Os02g45250	regulation of transcription, DNA-dependent
571	LOC_Os03g25120	LOC_Os07g44690	Os03g0366800	3.16	AT-CC:1.00	2017-01-07		LOC_Os02g45250	regulation of transcription, DNA-dependent;response to heat;transcription, DNA-dependent;response to stress
572	LOC_Os09g01960	no_paralog	Os09g0106700	3.15	AT-CC:1.00	2017-01-07		LOC_Os02g45250	response to stress;response to water deprivation;response to salt stress;response to ethylene stimulus;response to auxin stimulus;response to abscisic acid stimulus;response to gibberellin stimulus;response to salicylic acid stimulus;response to jasmonic acid stimulus;response to chitin;response to cadmium ion
573	LOC_Os02g02820	no_paralog	Os02g0120500	3.15	OS-CX:1.00	2017-01-07		LOC_Os12g36430	regulation of transcription, DNA-dependent;pollen development;anther development;anther morphogenesis;tapetal cell differentiation;tapetal layer development
574	LOC_Os01g68940	no_paralog	Os01g0918200	3.15	HS-LC:1.00	2017-01-07		LOC_Os04g04020	gluconeogenesis;cytoskeleton organization;response to heat;heat acclimation;proteasomal protein catabolic process;protein sumoylation;negative regulation of transcription factor activity
575	LOC_Os04g52410	LOC_Os02g07430 LOC_Os06g45650	Os04g0614100	3.14	AT-CC:1.00	2017-01-07		LOC_Os02g45250	transcription, DNA-dependent;regulation of transcription, DNA-dependent;regulation of cell shape;ovule development;seed development
576	LOC_Os02g21080	no_paralog	Os02g0315400	3.14	HS-CX:1.00	2017-01-07		LOC_Os04g04020	na
577	LOC_Os08g44190	LOC_Os09g38610	Os08g0555700	3.14	AT-CC:1.00	2017-01-07		LOC_Os02g45250	na
578	LOC_Os12g10700	no_paralog	Os12g0209700	3.14	HS-CX:1.00	2017-01-07		LOC_Os03g57300	na
579	LOC_Os08g44680	no_paralog	Os08g0560900	3.13	AT-HT:1.00	2017-01-07		LOC_Os02g45250	photosynthesis
580	LOC_Os10g41110	no_paralog	Os10g0560450	3.12	HS-LC:1.00	2017-01-07		LOC_Os03g57300	na
581	LOC_Os02g07330	no_paralog	Os02g0169700	3.12	OS-CX:1.00	2017-01-07		LOC_Os12g36430	glycine catabolic process;glycine decarboxylation via glycine cleavage system
582	LOC_Os03g11440	no_paralog	Os03g0213100	3.12	SC-CC:1.00	2017-01-07		LOC_Os04g04020	protein transport
583	LOC_Os07g12110	no_paralog	Os07g0222300	3.11	OS-CX:1.00	2017-01-07		LOC_Os03g57300	formation of translation preinitiation complex;translation;translational initiation;regulation of translational initiation;photomorphogenesis;response to salt stress;flower development
584	LOC_Os03g38610	no_paralog	na	3.1	AT-CC:1.00	2017-01-07		LOC_Os02g45250	na
585	LOC_Os01g37825	no_paralog	Os01g0558850,Os01g0558900	3.1	OS-CX:1.00	2017-01-07		LOC_Os03g57300	proteolysis
586	LOC_Os09g24540	no_paralog	Os09g0411700	3.1	AT-CX:1.00	2017-01-07		LOC_Os09g39670	protein peptidyl-prolyl isomerization;protein folding
587	LOC_Os03g63400	no_paralog	Os03g0851000	3.1	SC-GT:1.00	2017-01-07		LOC_Os04g04020	response to salt stress
588	LOC_Os05g36160	LOC_Os01g64730	Os05g0437700	3.1	AT-CC:1.00	2017-01-07		LOC_Os02g45250	regulation of transcription, DNA-dependent
589	LOC_Os09g17830	no_paralog	Os09g0347500	3.1	SC-CC:1.00	2017-01-07		LOC_Os04g04020	protein transport
590	LOC_Os09g17840	no_paralog	Os09g0347700	3.1	SC-CC:1.00	2017-01-07		LOC_Os04g04020	protein transport
591	LOC_Os08g36390	LOC_Os09g27650	Os08g0467100	3.09	DM-CX:1.00	2017-01-07		LOC_Os04g04020	circumnutation;negative gravitropism;detection of gravity
592	LOC_Os02g08364	LOC_Os06g44210	Os02g0180000	3.09	DM-CX:1.00	2017-01-07		LOC_Os04g04020	protein amino acid dephosphorylation;response to abscisic acid stimulus
593	LOC_Os08g42050	LOC_Os09g32968	Os08g0532900	3.09	HS-LC:1.00	2017-01-07		LOC_Os04g04020	transport
594	LOC_Os02g45810	no_paralog	Os02g0682500	3.09	OS-CX:1.00	2017-01-07		LOC_Os04g04020	protein targeting to membrane;epidermal cell fate specification;positive regulation of flavonoid biosynthetic process;trichome differentiation;regulation of plant-type hypersensitive response;regulation of protein localization;cell fate commitment;response to ethylene stimulus;response to auxin stimulus
595	LOC_Os03g01850	no_paralog	Os03g0108800	3.09	SC-HT:1.00	2017-01-07		LOC_Os09g39670	protein amino acid phosphorylation
596	LOC_Os03g43410	no_paralog	Os03g0633800	3.08	AT-CC:1.00	2017-01-07		LOC_Os02g45250	transcription, DNA-dependent;regulation of transcription, DNA-dependent;auxin mediated signaling pathway;response to auxin stimulus
597	LOC_Os12g41650	LOC_Os03g43810 LOC_Os03g56950 LOC_Os07g05010	Os12g0610200	3.08	AT-CC:1.00	2017-01-07		LOC_Os02g45250	na
598	LOC_Os02g46660	LOC_Os04g50216	Os02g0693500	3.07	DM-HT:1.00	2017-01-07		LOC_Os04g04020	na
599	LOC_Os04g50216	LOC_Os02g46660	Os04g0592600	3.07	DM-HT:1.00	2017-01-07		LOC_Os04g04020	na
600	LOC_Os11g24484	no_paralog	Os11g0432600	3.07	OS-CX:1.00	2017-01-07		LOC_Os02g45250	metabolic process;oxidation reduction
601	LOC_Os03g06930	no_paralog	Os03g0165300	3.06	AT-CC:1.00	2017-01-07		LOC_Os02g45250	regulation of transcription, DNA-dependent
602	LOC_Os07g48570	no_paralog	Os07g0685000	3.06	AT-CC:1.00	2017-01-07		LOC_Os02g45250	regulation of transcription, DNA-dependent
603	LOC_Os06g06100	no_paralog	Os06g0154600	3.06	OS-CX:1.00	2017-01-07		LOC_Os12g36430	folic acid and derivative metabolic process
604	LOC_Os07g04560	LOC_Os03g56580	Os07g0138200	3.05	AT-CC:1.00	2017-01-07		LOC_Os02g45250	na
605	LOC_Os02g49992	no_paralog	Os02g0732700	3.05	OS-CX:1.00	2017-01-07		LOC_Os03g57300	protein amino acid N-linked glycosylation;glucuronoxylan metabolic process;xylan biosynthetic process
606	LOC_Os01g68950	no_paralog	Os01g0918300	3.05	HS-LC:1.00	2017-01-07		LOC_Os04g04020	negative regulation of transcription factor activity;protein sumoylation;response to heat;heat acclimation
607	LOC_Os02g35660	no_paralog	Os02g0564700	3.05	AT-CC:1.00	2017-01-07		LOC_Os02g45250	na
608	LOC_Os04g55030	no_paralog	Os04g0643000	3.04	HS-LC:1.00	2017-01-07		LOC_Os04g04020	ubiquitin-dependent protein catabolic process;response to red or far red light;embryonic development ending in seed dormancy;positive regulation of flower development;endosperm development
609	LOC_Os06g45650	LOC_Os02g07430 LOC_Os04g52410	Os06g0667200,Os06g0667266	3.03	AT-CC:1.00	2017-01-07		LOC_Os02g45250	regulation of transcription, DNA-dependent
610	LOC_Os05g14180	LOC_Os01g13030	Os05g0230700	3.03	AT-CC:1.00	2017-01-07		LOC_Os02g45250	transcription, DNA-dependent;regulation of transcription, DNA-dependent;auxin mediated signaling pathway;response to auxin stimulus
611	LOC_Os02g54160	LOC_Os10g25170 LOC_Os06g09390 LOC_Os09g26420	Os02g0782700	3.03	AT-CC:1.00	2017-01-07		LOC_Os02g45250	transcription, DNA-dependent;regulation of transcription, DNA-dependent;defense response
612	LOC_Os05g05200	no_paralog	Os05g0144000	3.03	SC-GT:1.00	2017-01-07		LOC_Os09g39670	intra-Golgi vesicle-mediated transport
613	LOC_Os02g45180	LOC_Os04g47970	Os02g0673600	3.03	SC-GT:1.00	2017-01-07		LOC_Os04g04020	na
614	LOC_Os09g33510	no_paralog	Os09g0509300	3.03	OS-CX:1.00	2017-01-07		LOC_Os03g57300	na
615	LOC_Os03g41390	LOC_Os12g39400	Os03g0610400	3.02	AT-CC:1.00	2017-01-07		LOC_Os02g45250	na
616	LOC_Os09g27320	LOC_Os02g53530 LOC_Os06g10470 LOC_Os08g36110	Os09g0445500	3.02	AT-CC:1.00	2017-01-07		LOC_Os02g45250	na
617	LOC_Os07g42820	LOC_Os03g27450	Os07g0620400	3.02	SC-GT:1.00	2017-01-07		LOC_Os04g04020	small GTPase mediated signal transduction
618	LOC_Os02g58640	no_paralog	Os02g0833300	3.01	HS-LC:1.00	2017-01-07		LOC_Os04g04020	protein modification process;protein transport;trichome branching;cell division
619	LOC_Os06g05820	no_paralog	Os06g0151600,Os06g0151800	3	OS-GN:1.00	2017-01-07		LOC_Os06g36850	DNA replication;DNA repair;proteolysis;DNA duplex unwinding
620	LOC_Os12g43363	no_paralog	Os12g0628400	3	SC-GT:1.00	2017-01-07		LOC_Os04g04020	very-long-chain fatty acid metabolic process;fatty acid biosynthetic process;biosynthetic process;negative regulation of programmed cell death;oxidation reduction
621	LOC_Os05g38620	no_paralog	Os05g0461200	3	AT-CC:1.00	2017-01-07		LOC_Os02g45250	na
622	LOC_Os10g33800	no_paralog	Os10g0478200	2.99	OS-CX:1.00	2017-01-07		LOC_Os03g57300	carbohydrate metabolic process;tricarboxylic acid cycle;malate metabolic process;response to salt stress;response to zinc ion;cellular carbohydrate metabolic process;response to cadmium ion;oxidation reduction
623	LOC_Os07g48300	LOC_Os03g21550	Os07g0680800,Os07g0681000	2.98	HS-CX:1.00	2017-01-07		LOC_Os04g04020	translational initiation
624	LOC_Os02g19180	no_paralog	Os02g0293900	2.98	AT-CC:1.00	2017-01-07		LOC_Os02g45250	na
625	LOC_Os03g50210	LOC_Os03g15210	Os03g0710000	2.97	AT-CC:1.00	2017-01-07		LOC_Os02g45250	na
626	LOC_Os06g44374	LOC_Os02g08180	Os06g0653900	2.97	CE-CC:1.00	2017-01-07		LOC_Os04g04020	protein targeting;intracellular protein transport;protein transport
627	LOC_Os01g18420	no_paralog	na	2.97	AT-CC:1.00	2017-01-07		LOC_Os02g45250	na
628	LOC_Os08g36110	LOC_Os02g53530 LOC_Os06g10470 LOC_Os09g27320	Os08g0463500	2.96	AT-CC:1.00	2017-01-07		LOC_Os02g45250	na
629	LOC_Os06g02160	no_paralog	Os06g0111600	2.96	DM-CX:1.00	2017-01-07		LOC_Os04g04020	metabolic process;cell-cell signaling;virus induced gene silencing;production of ta-siRNAs involved in RNA interference;production of miRNAs involved in gene silencing by miRNA
630	LOC_Os09g32968	LOC_Os08g42050	Os09g0507600	2.95	HS-LC:1.00	2017-01-07		LOC_Os04g04020	transport
631	LOC_Os02g43470	LOC_Os04g45970	Os02g0650900	2.94	OS-GN:1.00	2017-01-07		LOC_Os06g36850	cellular amino acid metabolic process;response to salt stress;response to cadmium ion;oxidation reduction
632	LOC_Os03g58040	no_paralog	Os03g0794500	2.94	OS-GN:1.00	2017-01-07		LOC_Os06g36850	cellular amino acid metabolic process;nitrogen compound metabolic process;response to absence of light;response to salt stress;response to cadmium ion;regulation of nitrogen compound metabolic process;oxidation reduction
633	LOC_Os03g10050	no_paralog	Os03g0196600	2.94	OS-GN:1.00	2017-01-07		LOC_Os06g36850	cysteine biosynthetic process from serine;cellular amino acid biosynthetic process;response to cold;cellular response to sulfate starvation;cysteine biosynthetic process;response to cadmium ion
634	LOC_Os03g61330	no_paralog	Os03g0829000	2.93	DM-HT:1.00	2017-01-07		LOC_Os04g04020	metabolic process
635	LOC_Os03g14800	LOC_Os10g11200	Os03g0252800	2.92	OS-CX:1.00	2017-01-07		LOC_Os03g57300	lipid metabolic process;sphingolipid metabolic process;biosynthetic process;regulation of programmed cell death;cell growth
636	LOC_Os02g05480	LOC_Os06g48590	Os02g0148100	2.92	DM-CX:1.00	2017-01-07		LOC_Os04g04020	MAPKKK cascade;protein amino acid phosphorylation;phosphorylation;response to hydrogen peroxide
637	LOC_Os04g45060	LOC_Os02g42870	Os04g0533200	2.92	AT-CC:1.00	2017-01-07		LOC_Os02g45250	na
638	LOC_Os03g55540	LOC_Os07g39960	Os03g0764100	2.92	AT-CC:1.00	2017-01-07		LOC_Os02g45250	na
639	LOC_Os02g08350	no_paralog	Os02g0179800	2.91	HS-CX:1.00	2017-01-07		LOC_Os03g57300	autophagy
640	LOC_Os05g22260	no_paralog	Os05g0289400	2.91	OS-CX:1.00	2017-01-07		LOC_Os03g57300	RNA processing
641	LOC_Os12g07810	LOC_Os11g08300	Os12g0177900,Os12g0178000	2.91	SC-LC:1.00	2017-01-07		LOC_Os09g39670	cellular aldehyde metabolic process;metabolic process;response to desiccation;response to water deprivation;response to salt stress;response to abscisic acid stimulus;oxidation reduction
642	LOC_Os04g47970	LOC_Os02g45180	Os04g0567700	2.9	SC-GT:1.00	2017-01-07		LOC_Os04g04020	na
643	LOC_Os02g08180	LOC_Os06g44374	Os02g0178400	2.9	CE-CC:1.00	2017-01-07		LOC_Os04g04020	protein targeting;intracellular protein transport;protein transport;transport
644	LOC_Os02g39550	LOC_Os04g41950	Os02g0608400	2.89	DM-CX:1.00	2017-01-07		LOC_Os04g04020	na
645	LOC_Os04g59394	no_paralog	Os04g0690300	2.89	OS-CX:1.00	2017-01-07		LOC_Os03g57300	na
646	LOC_Os03g11680	no_paralog	Os03g0216000	2.89	AT-CC:1.00	2017-01-07		LOC_Os02g45250	na
647	LOC_Os01g07720	no_paralog	Os01g0172000	2.87	SC-CX:1.00	2017-01-07		LOC_Os04g04020	na
648	LOC_Os02g10830	no_paralog	na	2.87	OS-GN:1.00	2017-01-07		LOC_Os06g36850	na
649	LOC_Os05g35580	LOC_Os01g65260	Os05g0430800	2.87	CE-CX:1.00	2017-01-07		LOC_Os09g39670	purine nucleotide biosynthetic process;'de novo' IMP biosynthetic process;metabolic process;purine base biosynthetic process;nucleoside metabolic process;leaf morphogenesis;chloroplast organization
650	LOC_Os05g51560	no_paralog	Os05g0593800	2.86	SC-LC:1.00	2017-01-07		LOC_Os04g04020	protein amino acid phosphorylation
651	LOC_Os01g38950	no_paralog	Os01g0570500	2.86	SC-LC:1.00	2017-01-07		LOC_Os04g04020	phosphorylation;protein amino acid phosphorylation
652	LOC_Os01g05420	no_paralog	Os01g0147200	2.86	OS-CX:1.00	2017-01-07		LOC_Os03g57300	transcription, DNA-dependent;brassinosteroid mediated signaling pathway
653	LOC_Os10g28040	no_paralog	Os10g0415900	2.86	SC-LC:1.00	2017-01-07		LOC_Os04g04020	G2 phase of mitotic cell cycle;regulation of transcription, DNA-dependent;response to xenobiotic stimulus;response to light stimulus;photomorphogenesis;flower development;root morphogenesis;cullin deneddylation;protein ubiquitination;histone methylation;histone acetylation;protein deubiquitination;post-translational protein modification;histone H3 acetylation;positive regulation of transcription,…
654	LOC_Os07g11360	no_paralog	Os07g0214100	2.86	OS-CX:1.00	2017-01-07		LOC_Os12g36430	type I hypersensitivity
655	LOC_Os04g46860	LOC_Os02g44360 LOC_Os10g40390	Os04g0555000	2.85	AT-CC:1.00	2017-01-07		LOC_Os02g45250	transcription, DNA-dependent;regulation of transcription, DNA-dependent
656	LOC_Os01g43650	LOC_Os01g47560 LOC_Os05g49100 LOC_Os05g50610	Os01g0626400	2.85	AT-CC:1.00	2017-01-07		LOC_Os02g45250	regulation of transcription, DNA-dependent
657	LOC_Os09g20590	no_paralog	Os09g0372400	2.84	DM-CX:1.00	2017-01-07		LOC_Os04g04020	na
658	LOC_Os03g43400	LOC_Os12g40890	Os03g0633500	2.83	AT-CC:1.00	2017-01-07		LOC_Os02g45250	regulation of transcription, DNA-dependent
659	LOC_Os01g46860	no_paralog	Os01g0657100	2.82	OS-CX:1.00	2017-01-07		LOC_Os12g36430	transport;phosphate transport;transmembrane transport
660	LOC_Os01g36870	no_paralog	Os01g0549500	2.82	OS-CX:1.00	2017-01-07		LOC_Os03g57300	cell communication
661	LOC_Os08g15204	no_paralog	Os08g0250700	2.82	OS-CX:1.00	2017-01-07		LOC_Os03g57300	cell redox homeostasis
662	LOC_Os02g45070	LOC_Os04g47870	Os02g0672200	2.81	DM-CX:1.00	2017-01-07		LOC_Os04g04020	virus induced gene silencing;response to auxin stimulus;embryonic development ending in seed dormancy;auxin metabolic process;leaf morphogenesis;response to far red light;RNA interference;posttranscriptional gene silencing;gene silencing by miRNA;innate immune response;adventitious root development;gene silencing by RNA
663	LOC_Os04g45970	LOC_Os02g43470	Os04g0543900	2.81	OS-GN:1.00	2017-01-07		LOC_Os06g36850	cellular amino acid metabolic process;response to salt stress;response to cadmium ion;oxidation reduction
664	LOC_Os01g12880	LOC_Os02g17350 LOC_Os06g22650	Os01g0229200	2.81	HS-LC:1.00	2017-01-07		LOC_Os06g36850	intracellular protein transport
665	LOC_Os09g26820	LOC_Os08g35470	Os09g0439600	2.81	OS-CX:1.00	2017-01-07		LOC_Os03g57300	exocytosis
666	LOC_Os01g64770	LOC_Os05g36120	Os01g0867800	2.8	HS-LC:1.00	2017-01-07		LOC_Os04g04020	regulation of translation;regulation of RNA splicing
667	LOC_Os06g09390	LOC_Os02g54160 LOC_Os03g08460 LOC_Os07g42510 LOC_Os09g26420	Os06g0194000	2.8	AT-CC:1.00	2017-01-07		LOC_Os02g45250	transcription, DNA-dependent;regulation of transcription, DNA-dependent
668	LOC_Os02g33030	LOC_Os11g05510 LOC_Os12g05730 LOC_Os04g33660	Os02g0533300	2.79	HS-LC:1.00	2017-01-07		LOC_Os09g39670	one-carbon metabolic process
669	LOC_Os08g32840	no_paralog	Os08g0424100	2.79	HS-LC:1.00	2017-01-07		LOC_Os09g39670	one-carbon metabolic process
670	LOC_Os08g32750	no_paralog	Os08g0423500	2.79	HS-LC:1.00	2017-01-07		LOC_Os09g39670	one-carbon metabolic process
671	LOC_Os03g64190	no_paralog	Os03g0859300	2.79	OS-CX:1.00	2017-01-07		LOC_Os03g57300	na
672	LOC_Os02g52940	no_paralog	Os02g0768600	2.79	SC-CC:1.00	2017-01-07		LOC_Os04g04020	phosphate metabolic process;defense response to bacterium;response to salt stress;response to cadmium ion
673	LOC_Os05g02500	no_paralog	Os05g0115800	2.78	AT-CX:1.00	2017-01-07		LOC_Os04g04020	protein amino acid dephosphorylation;protein amino acid N-linked glycosylation;N-terminal protein myristoylation;ER to Golgi vesicle-mediated transport;response to osmotic stress;response to cold;response to salt stress;response to UV-B;response to UV-C;stomatal complex development;phosphorylation;dephosphorylation;peptidyl-tyrosine dephosphorylation;amino acid import;ovule development
674	LOC_Os02g04680	LOC_Os06g49010	Os02g0139400	2.78	AT-CC:1.00	2017-01-07		LOC_Os02g45250	transcription, DNA-dependent;regulation of transcription, DNA-dependent;regulation of timing of transition from vegetative to reproductive phase;anther development
675	LOC_Os03g07950	no_paralog	Os03g0176500	2.78	OS-CX:1.00	2017-01-07		LOC_Os12g36430	na
676	LOC_Os12g37720	no_paralog	Os12g0564600	2.77	AT-CX:1.00	2017-01-07		LOC_Os03g57300	nuclear-transcribed mRNA catabolic process;embryonic development ending in seed dormancy
677	LOC_Os05g01020	LOC_Os01g01960	Os05g0100366,Os05g0100500	2.77	DM-CX:1.00	2017-01-07		LOC_Os04g04020	regulation of transcription, DNA-dependent
678	LOC_Os07g31370	no_paralog	Os07g0496000	2.77	SC-GT:1.00	2017-01-07		LOC_Os04g04020	intra-Golgi vesicle-mediated transport;small GTPase mediated signal transduction;protein transport;secretion by cell
679	LOC_Os03g09140	no_paralog	Os03g0191400	2.77	SC-GT:1.00	2017-01-07		LOC_Os04g04020	small GTPase mediated signal transduction;protein transport
680	LOC_Os06g47830	no_paralog	Os06g0693300	2.77	HS-LC:1.00	2017-01-07		LOC_Os04g04020	DNA replication;DNA repair;DNA recombination;response to DNA damage stimulus
681	LOC_Os08g32780	no_paralog	Os08g0423600	2.77	HS-LC:1.00	2017-01-07		LOC_Os09g39670	one-carbon metabolic process
682	LOC_Os07g37920	LOC_Os03g59730	Os07g0566500	2.77	AT-CC:1.00	2017-01-07		LOC_Os02g45250	transcription, DNA-dependent;regulation of transcription, DNA-dependent
683	LOC_Os12g42020	LOC_Os03g44020	Os12g0614600	2.76	DM-CX:1.00	2017-01-07		LOC_Os04g04020	protein amino acid phosphorylation;multicellular organismal development;response to auxin stimulus;auxin mediated signaling pathway;flower development;auxin polar transport;positive gravitropism;phosphorylation;root development;shoot development;root hair initiation;root hair elongation;cotyledon development;phyllome development
684	LOC_Os01g43180	no_paralog	na	2.76	AT-CC:1.00	2017-01-07		LOC_Os02g45250	na
685	LOC_Os12g34370	no_paralog	Os12g0528300	2.75	HS-CX:1.00	2017-01-07		LOC_Os04g04020	intracellular protein transport;vesicle-mediated transport
686	LOC_Os02g44370	no_paralog	Os02g0663100	2.75	AT-CC:1.00	2017-01-07		LOC_Os02g45250	transcription, DNA-dependent;regulation of transcription, DNA-dependent
687	LOC_Os02g20540	no_paralog	Os02g0308400	2.75	OS-CX:1.00	2017-01-07		LOC_Os12g36430	na
688	LOC_Os02g34690	no_paralog	Os02g0552000	2.75	HS-CX:1.00	2017-01-07		LOC_Os04g04020	na
689	LOC_Os06g48590	LOC_Os02g05480	Os06g0699400	2.74	DM-CX:1.00	2017-01-07		LOC_Os04g04020	MAPKKK cascade;protein amino acid phosphorylation;phosphorylation;response to hydrogen peroxide;response to stress
690	LOC_Os05g02040	no_paralog	Os05g0111000	2.74	HS-LC:1.00	2017-01-07		LOC_Os04g04020	DNA replication;DNA repair;DNA recombination;response to DNA damage stimulus
691	LOC_Os01g40470	no_paralog	Os01g0587000	2.74	CE-CC:1.00	2017-01-07		LOC_Os09g39670	ATP hydrolysis coupled proton transport;transport;ion transport;proton transport
692	LOC_Os03g08140	no_paralog	Os03g0179000	2.74	CE-CC:1.00	2017-01-07		LOC_Os09g39670	protein modification process;transcription factor import into nucleus
693	LOC_Os02g44360	LOC_Os10g40390 LOC_Os04g46860	Os02g0662700	2.74	AT-CC:1.00	2017-01-07		LOC_Os02g45250	transcription, DNA-dependent;regulation of transcription, DNA-dependent
694	LOC_Os12g41590	no_paralog	Os12g0609500	2.73	CE-CC:1.00	2017-01-07		LOC_Os09g39670	metabolic process;starch biosynthetic process;oxidation reduction
695	LOC_Os03g38970	no_paralog	Os03g0586700	2.73	AT-CX:1.00	2017-01-07		LOC_Os03g57300	na
696	LOC_Os07g11870	no_paralog	Os07g0218700	2.73	CE-CC:1.00	2017-01-07		LOC_Os09g39670	oxidation reduction
697	LOC_Os07g44140	no_paralog	Os07g0635500	2.73	CE-CC:1.00	2017-01-07		LOC_Os09g39670	oxidation reduction
698	LOC_Os06g09210	no_paralog	Os06g0191700	2.73	CE-CC:1.00	2017-01-07		LOC_Os09g39670	oxidation reduction
699	LOC_Os01g43844	no_paralog	Os01g0628700	2.73	CE-CC:1.00	2017-01-07		LOC_Os09g39670	oxidation reduction
700	LOC_Os07g44110	LOC_Os03g25480	Os07g0635200	2.73	CE-CC:1.00	2017-01-07		LOC_Os09g39670	oxidation reduction
701	LOC_Os03g50340	no_paralog	Os03g0711400	2.72	CE-CX:1.00	2017-01-07		LOC_Os04g04020	intracellular protein transport;vesicle-mediated transport;transport;protein transport
702	LOC_Os03g38590	no_paralog	Os03g0582200	2.72	OS-CX:1.00	2017-01-07		LOC_Os04g04020	protein transport;transport
703	LOC_Os11g09030	LOC_Os12g08150	Os11g0195700	2.72	OS-CX:1.00	2017-01-07		LOC_Os12g36430	na
704	LOC_Os06g45910	no_paralog	Os06g0670500	2.72	OS-CX:1.00	2017-01-07		LOC_Os03g57300	protein peptidyl-prolyl isomerization;protein folding
705	LOC_Os07g26940	no_paralog	Os07g0452500	2.72	SC-GT:1.00	2017-01-07		LOC_Os04g04020	na
706	LOC_Os06g48300	LOC_Os02g05630 LOC_Os04g56450	Os06g0698300	2.72	SC-GT:1.00	2017-01-07		LOC_Os04g04020	protein amino acid dephosphorylation;defense response to bacterium;interspecies interaction between organisms
707	LOC_Os10g34180	no_paralog	Os10g0483000	2.71	SC-GT:1.00	2017-01-07		LOC_Os04g04020	response to salt stress
708	LOC_Os06g49150	no_paralog	Os06g0705000	2.71	DM-CX:1.00	2017-01-07		LOC_Os04g04020	response to bacterium;phloem or xylem histogenesis;cell-cell adhesion;innate immune response
709	LOC_Os04g51960	no_paralog	Os04g0609100	2.71	DM-CX:1.00	2017-01-07		LOC_Os04g04020	na
710	LOC_Os12g37560	no_paralog	Os12g0562400	2.71	HS-LC:1.00	2017-01-07		LOC_Os04g04020	lipid metabolic process;signal transduction
711	LOC_Os07g49330	LOC_Os03g18000	Os07g0694000	2.71	HS-LC:1.00	2017-01-07		LOC_Os04g04020	lipid metabolic process;signal transduction
712	LOC_Os01g07920	no_paralog	Os01g0174500	2.7	OS-CX:1.00	2017-01-07		LOC_Os03g57300	oxidation reduction
713	LOC_Os10g35380	no_paralog	Os10g0497000	2.7	OS-CX:1.00	2017-01-07		LOC_Os03g57300	na
714	LOC_Os04g59140	LOC_Os11g06440	Os04g0688000	2.7	OS-CX:1.00	2017-01-07		LOC_Os04g04020	na
715	LOC_Os01g15900	no_paralog	Os01g0264000	2.69	AT-CC:1.00	2017-01-07		LOC_Os02g45250	regulation of transcription, DNA-dependent
716	LOC_Os07g42632	no_paralog	Os07g0618500	2.69	OS-GN:1.00	2017-01-07		LOC_Os06g36850	response to oxidative stress;folic acid and derivative biosynthetic process;pteridine and derivative metabolic process;cellular metabolic process;tetrahydrofolate biosynthetic process;phosphorylation
717	LOC_Os01g51220	no_paralog	Os01g0708600	2.69	SC-GT:1.00	2017-01-07		LOC_Os04g04020	na
718	LOC_Os02g43860	no_paralog	Os02g0655700	2.69	SC-LC:1.00	2017-01-07		LOC_Os04g04020	amino acid transmembrane transport;fatty acid beta-oxidation;transport;protein import into peroxisome matrix;transmembrane transport
719	LOC_Os02g09430	LOC_Os06g43160	Os02g0187200	2.69	OS-CX:1.00	2017-01-07		LOC_Os03g57300	na
720	LOC_Os12g04220	LOC_Os11g04460	Os12g0136900	2.68	DM-HT:1.00	2017-01-07		LOC_Os03g57300	cation transport;calcium ion transmembrane transport;response to osmotic stress;response to nematode;response to salt stress;defense response to bacterium;negative regulation of programmed cell death;anion homeostasis;transport;ion transport;calcium ion transport
721	LOC_Os08g30634	no_paralog	Os08g0396700	2.68	OS-CX:1.00	2017-01-07		LOC_Os12g36430	na
722	LOC_Os05g07720	LOC_Os01g07500	Os05g0169300	2.67	OS-CX:1.00	2017-01-07		LOC_Os12g36430	shade avoidance;indoleacetic acid biosynthetic process;response to ethylene stimulus;embryonic development ending in seed dormancy;flower development;positive gravitropism;maintenance of root meristem identity;phloem or xylem histogenesis;cotyledon vascular tissue pattern formation;root development;leaf development;gynoecium development;cotyledon development;primary root development;shoot develop…
723	LOC_Os08g41950	LOC_Os09g32948	Os08g0531700	2.67	OS-CX:1.00	2017-01-07		LOC_Os12g36430	transcription, DNA-dependent;regulation of transcription, DNA-dependent;multicellular organismal development;flower development;cell differentiation;specification of floral organ number;cell fate specification;specification of floral organ identity;ovule development
724	LOC_Os02g03060	no_paralog	Os02g0123100	2.67	SC-HT:1.00	2017-01-07		LOC_Os09g39670	mitotic cell cycle;cytokinesis;protein amino acid phosphorylation;cellular response to nitrogen starvation;positive regulation of cell proliferation;asymmetric cell division;response to cold;pollen development;embryonic development ending in seed dormancy;vernalization response;stomatal lineage progression;regulation of meiosis;DNA endoreduplication;negative regulation of cyclin-dependent protein…
725	LOC_Os02g56560	LOC_Os10g33650	Os02g0810400	2.67	SC-LC:1.00	2017-01-07		LOC_Os04g04020	protein amino acid phosphorylation;phosphorylation;protein amino acid autophosphorylation
726	LOC_Os11g04650	LOC_Os12g04424	Os11g0142300	2.66	OS-CX:1.00	2017-01-07		LOC_Os12g36430	na
727	LOC_Os05g46320	no_paralog	Os05g0540600	2.66	OS-CX:1.00	2017-01-07		LOC_Os03g57300	na
728	LOC_Os08g21760	no_paralog	Os08g0309300	2.66	SC-GT:1.00	2017-01-07		LOC_Os04g04020	retrograde vesicle-mediated transport, Golgi to ER;maintenance of protein location
729	LOC_Os02g12580	LOC_Os06g37660	Os02g0217600	2.66	OS-CX:1.00	2017-01-07		LOC_Os04g04020	cellular protein localization;chloroplast avoidance movement;protein amino acid dephosphorylation
730	LOC_Os03g01910	no_paralog	Os03g0109600	2.65	SC-GT:1.00	2017-01-07		LOC_Os04g04020	response to salt stress
731	LOC_Os05g08430	LOC_Os01g08020	Os05g0176800	2.65	OS-CX:1.00	2017-01-07		LOC_Os12g36430	anion transport;cellular response to boron levels;boron transport
732	LOC_Os04g45720	LOC_Os02g43194	Os04g0540600	2.65	SC-LC:1.00	2017-01-07		LOC_Os09g39670	cellular aldehyde metabolic process;metabolic process;oxidation reduction
733	LOC_Os06g49510	no_paralog	Os06g0708900	2.65	OS-CX:1.00	2017-01-07		LOC_Os03g57300	na
734	LOC_Os07g08190	no_paralog	Os07g0179200	2.65	HS-CX:1.00	2017-01-07		LOC_Os03g57300	protein peptidyl-prolyl isomerization;protein folding
735	LOC_Os08g09340	LOC_Os04g53070	Os08g0192800	2.64	AT-CX:1.00	2017-01-07		LOC_Os02g45250	na
736	LOC_Os11g04460	LOC_Os12g04220	Os11g0140400	2.64	DM-HT:1.00	2017-01-07		LOC_Os03g57300	cation transport;response to osmotic stress;response to nematode;response to salt stress;defense response to bacterium;negative regulation of programmed cell death;anion homeostasis;calcium ion transmembrane transport
737	LOC_Os06g49010	LOC_Os02g04680	Os06g0703500	2.64	AT-CC:1.00	2017-01-07		LOC_Os02g45250	transcription, DNA-dependent;regulation of transcription, DNA-dependent
738	LOC_Os05g39760	LOC_Os01g61030 LOC_Os05g27320	Os05g0475300,Os05g0475475	2.64	OS-CX:1.00	2017-01-07		LOC_Os03g57300	intracellular protein transport
739	LOC_Os04g19870	no_paralog	Os04g0268300	2.63	OS-CX:1.00	2017-01-07		LOC_Os12g36430	na
740	LOC_Os03g04140	no_paralog	Os03g0133900	2.63	OS-GN:1.00	2017-01-07		LOC_Os06g36850	cysteine biosynthetic process from serine;cellular amino acid biosynthetic process;cysteine biosynthetic process
741	LOC_Os03g58700	no_paralog	Os03g0801600	2.63	SC-HT:1.00	2017-01-07		LOC_Os04g04020	intracellular protein transport
742	LOC_Os06g44210	LOC_Os02g08364	Os06g0651600	2.63	DM-CX:1.00	2017-01-07		LOC_Os04g04020	protein amino acid dephosphorylation
743	LOC_Os11g21990	no_paralog	Os11g0414000	2.63	HS-CX:1.00	2017-01-07		LOC_Os04g04020	RNA metabolic process
744	LOC_Os02g40860	LOC_Os10g33650 LOC_Os04g43490	Os02g0622100	2.63	SC-LC:1.00	2017-01-07		LOC_Os04g04020	protein amino acid phosphorylation;response to brassinosteroid stimulus;unidimensional cell growth;auxin metabolic process;root development;phosphorylation
745	LOC_Os05g19500	no_paralog	Os05g0276100	2.63	SC-GT:1.00	2017-01-07		LOC_Os04g04020	transport;cation transport;transmembrane transport
746	LOC_Os10g27220	no_paralog	Os10g0412000	2.63	OS-CX:1.00	2017-01-07		LOC_Os03g57300	protein targeting to membrane;cation transport;anion transport;nucleotide transport;ER to Golgi vesicle-mediated transport;regulation of plant-type hypersensitive response;ammonium transport;basic amino acid transport;phospholipid transport;vesicle-mediated transport;negative regulation of programmed cell death;amino acid import;regulation of ion transport;Golgi vesicle transport;Golgi vesicle bu…
747	LOC_Os02g38480	no_paralog	Os02g0598300	2.63	OS-CX:1.00	2017-01-07		LOC_Os03g57300	vacuolar transport;response to salt stress
748	LOC_Os04g43490	LOC_Os02g40860 LOC_Os10g33650	Os04g0514800	2.63	SC-LC:1.00	2017-01-07		LOC_Os04g04020	protein amino acid phosphorylation
749	LOC_Os04g33660	LOC_Os02g33030 LOC_Os11g05510 LOC_Os12g05730	Os04g0412500	2.62	HS-LC:1.00	2017-01-07		LOC_Os09g39670	one-carbon metabolic process
750	LOC_Os02g43280	no_paralog	Os02g0647900	2.62	SC-LC:1.00	2017-01-07		LOC_Os09g39670	cellular aldehyde metabolic process;metabolic process;oxidation reduction
751	LOC_Os03g05812	no_paralog	Os03g0152800	2.62	OS-CX:1.00	2017-01-07		LOC_Os03g57300	pseudouridine synthesis;RNA modification
752	LOC_Os09g07510	no_paralog	Os09g0249700	2.62	OS-CX:1.00	2017-01-07		LOC_Os04g04020	response to ethylene stimulus;positive regulation of abscisic acid mediated signaling pathway;auxin polar transport;regulation of stomatal movement;response to cadmium ion;regulation of protein amino acid dephosphorylation
753	LOC_Os09g26420	LOC_Os02g54160 LOC_Os03g08460 LOC_Os06g09390 LOC_Os07g42510 LOC_Os10g25170	Os09g0434500	2.62	AT-CC:1.00	2017-01-07		LOC_Os02g45250	transcription, DNA-dependent;regulation of transcription, DNA-dependent
754	LOC_Os03g52794	no_paralog	Os03g0738000	2.62	OS-CX:1.00	2017-01-07		LOC_Os03g57300	phosphorylation
755	LOC_Os01g71240	no_paralog	Os01g0939100	2.62	DM-HT:1.00	2017-01-07		LOC_Os03g57300	transport;ion transport;cation transport;calcium ion transport;calcium ion transmembrane transport
756	LOC_Os11g43960	no_paralog	Os11g0661300	2.62	HS-LC:1.00	2017-01-07		LOC_Os09g39670	transport;seed development;root development;adenine nucleotide transport;transmembrane transport;shoot development
757	LOC_Os11g42890	no_paralog	Os11g0648800	2.61	OS-CX:1.00	2017-01-07		LOC_Os12g36430	na
758	LOC_Os04g56450	LOC_Os06g48300	Os04g0659500	2.61	SC-GT:1.00	2017-01-07		LOC_Os04g04020	protein amino acid dephosphorylation;defense response to bacterium
759	LOC_Os07g23990	no_paralog	Os07g0421866,Os07g0422000	2.61	OS-PG:1.00	2017-01-07		LOC_Os03g57300	mRNA modification
760	LOC_Os04g47270	no_paralog	Os04g0560300	2.6	DM-CX:1.00	2017-01-07		LOC_Os04g04020	auxin biosynthetic process;positive regulation of flower development;vegetative to reproductive phase transition of meristem;inflorescence development;histone deacetylation;cotyledon development;histone H3-K4 methylation;oxidation reduction;chromatin modification
761	LOC_Os12g43880	no_paralog	Os12g0635500	2.6	OS-CX:1.00	2017-01-07		LOC_Os04g04020	na
762	LOC_Os03g30870	LOC_Os07g41050	Os03g0422600	2.6	OS-CX:1.00	2017-01-07		LOC_Os12g36430	xylem and phloem pattern formation;steroid metabolic process;response to wounding
763	LOC_Os03g12460	no_paralog	Os03g0225600	2.59	OS-CX:1.00	2017-01-07		LOC_Os03g57300	intra-Golgi vesicle-mediated transport
764	LOC_Os02g06640	LOC_Os06g46770	Os02g0161900	2.59	SC-LC:1.00	2017-01-07		LOC_Os04g04020	response to salicylic acid stimulus
765	LOC_Os06g46770	LOC_Os02g06640	Os06g0681400	2.59	SC-LC:1.00	2017-01-07		LOC_Os04g04020	response to UV-B
766	LOC_Os05g42424	no_paralog	na	2.59	SC-LC:1.00	2017-01-07		LOC_Os04g04020	na
767	LOC_Os07g14150	no_paralog	Os07g0245100	2.59	CE-CX:1.00	2017-01-07		LOC_Os09g39670	metabolic process
768	LOC_Os05g48510	no_paralog	Os05g0558900	2.59	CE-CX:1.00	2017-01-07		LOC_Os04g04020	phenylalanyl-tRNA aminoacylation;tRNA aminoacylation
769	LOC_Os01g43230	no_paralog	Os01g0619900	2.58	AT-CC:1.00	2017-01-07		LOC_Os02g45250	na
770	LOC_Os01g17000	no_paralog	Os01g0277500	2.58	AT-CC:1.00	2017-01-07		LOC_Os02g45250	regulation of transcription, DNA-dependent
771	LOC_Os06g48570	no_paralog	Os06g0699200,Os06g0699301	2.58	SC-GT:1.00	2017-01-07		LOC_Os04g04020	na
772	LOC_Os04g09580	no_paralog	Os04g0175300	2.57	OS-CX:1.00	2017-01-07		LOC_Os12g36430	na
773	LOC_Os03g18010	LOC_Os05g03610	na	2.57	HS-LC:1.00	2017-01-07		LOC_Os04g04020	na
774	LOC_Os11g07930	no_paralog	Os11g0181800	2.57	SC-GT:1.00	2017-01-07		LOC_Os04g04020	metabolic process;oxidation reduction;pollen tube growth
775	LOC_Os11g07922	no_paralog	Os11g0181700	2.57	SC-GT:1.00	2017-01-07		LOC_Os04g04020	metabolic process;oxidation reduction
776	LOC_Os03g56260	no_paralog	Os03g0773600	2.57	SC-GT:1.00	2017-01-07		LOC_Os04g04020	microtubule-based movement
777	LOC_Os10g37340	no_paralog	Os10g0517500	2.57	OS-GN:1.00	2017-01-07		LOC_Os06g36850	cellular amino acid metabolic process;one-carbon metabolic process;methionine catabolic process via 2-oxobutanoate;protein homotetramerization;cellular response to sulfate starvation;cellular response to water deprivation
778	LOC_Os05g50610	LOC_Os01g43650 LOC_Os05g49100	Os05g0583000	2.57	AT-CC:1.00	2017-01-07		LOC_Os02g45250	regulation of transcription, DNA-dependent
779	LOC_Os04g33330	no_paralog	Os04g0407300	2.56	OS-CX:1.00	2017-01-07		LOC_Os12g36430	na
780	LOC_Os09g10930	no_paralog	Os09g0281600	2.56	DM-CX:1.00	2017-01-07		LOC_Os04g04020	RNA processing
781	LOC_Os10g33650	LOC_Os02g40860 LOC_Os02g56560 LOC_Os04g43490	Os10g0476300	2.56	SC-LC:1.00	2017-01-07		LOC_Os04g04020	protein amino acid phosphorylation;phosphorylation;protein amino acid autophosphorylation
782	LOC_Os01g59670	LOC_Os05g41150	Os01g0812050	2.55	AT-CX:1.00	2017-01-07		LOC_Os03g57300	na
783	LOC_Os01g01410	no_paralog	Os01g0104000	2.55	OS-CX:1.00	2017-01-07		LOC_Os03g57300	protein amino acid phosphorylation;methylation-dependent chromatin silencing;cell-cell signaling;virus induced gene silencing;determination of bilateral symmetry;organ morphogenesis;meristem initiation;vernalization response;vegetative phase change;xylem and phloem pattern formation;meristem maintenance;production of ta-siRNAs involved in RNA interference;RNA interference;production of miRNAs inv…
784	LOC_Os12g35360	no_paralog	Os12g0538900	2.55	HS-CX:1.00	2017-01-07		LOC_Os04g04020	nuclear-transcribed mRNA catabolic process;protein amino acid glycosylation;intracellular protein transport;vacuole organization;response to red or far red light;post-embryonic development;protein exit from endoplasmic reticulum;Golgi vesicle transport;vesicle fusion with Golgi apparatus
785	LOC_Os02g46130	no_paralog	Os02g0686400	2.55	SC-CC:1.00	2017-01-07		LOC_Os04g04020	translation;tRNA aminoacylation for protein translation;aspartyl-tRNA aminoacylation;response to cadmium ion
786	LOC_Os10g40780	LOC_Os03g01240	Os10g0556600,Os10g0556700,Os10g0556801	2.55	DM-CX:1.00	2017-01-07		LOC_Os04g04020	na
787	LOC_Os06g27890	no_paralog	Os06g0473200	2.54	OS-CX:1.00	2017-01-07		LOC_Os09g39670	protein amino acid phosphorylation;MAPKKK cascade;activation of MAPK activity;defense response, incompatible interaction;induced systemic resistance, jasmonic acid mediated signaling pathway;induced systemic resistance, ethylene mediated signaling pathway
788	LOC_Os01g72790	LOC_Os05g32360	Os01g0958000	2.54	SC-GT:1.00	2017-01-07		LOC_Os04g04020	mRNA processing;protein amino acid phosphorylation;response to virus;flower development;leaf development;carpel development;regulation of viral reproduction;phosphorylation
789	LOC_Os02g17910	LOC_Os01g13060	Os02g0280400	2.54	SC-LC:1.00	2017-01-07		LOC_Os04g04020	protein amino acid phosphorylation;protein amino acid autophosphorylation
790	LOC_Os08g36900	LOC_Os02g52700 LOC_Os09g28400	Os08g0473600	2.54	OS-CX:1.00	2017-01-07		LOC_Os12g36430	carbohydrate metabolic process;response to abscisic acid stimulus;response to gibberellin stimulus;starch catabolic process;sucrose catabolic process;metabolic process
791	LOC_Os02g11820	no_paralog	Os02g0208900	2.54	OS-CX:1.00	2017-01-07		LOC_Os03g57300	regulation of ARF GTPase activity;GTP catabolic process;nucleocytoplasmic transport;response to virus
792	LOC_Os08g37800	no_paralog	Os08g0484600	2.54	SC-GT:1.00	2017-01-07		LOC_Os04g04020	protein amino acid phosphorylation;phosphorylation
793	LOC_Os09g38020	no_paralog	Os09g0553100	2.54	SC-HT:1.00	2017-01-07		LOC_Os04g04020	nucleosome assembly;response to water deprivation
794	LOC_Os01g61920	LOC_Os05g39050 LOC_Os05g38740	Os01g0835900	2.54	SC-HT:1.00	2017-01-07		LOC_Os04g04020	nucleosome assembly;response to water deprivation
795	LOC_Os03g02780	LOC_Os02g45940 LOC_Os10g39410 LOC_Os04g49420	Os03g0119900	2.54	SC-HT:1.00	2017-01-07		LOC_Os04g04020	nucleosome assembly;response to water deprivation
796	LOC_Os09g26340	no_paralog	Os09g0433600	2.54	SC-HT:1.00	2017-01-07		LOC_Os04g04020	nucleosome assembly;response to water deprivation
797	LOC_Os04g49420	LOC_Os02g45940 LOC_Os03g02780 LOC_Os10g39410	Os04g0583550,Os04g0583600	2.54	SC-HT:1.00	2017-01-07		LOC_Os04g04020	nucleosome assembly;response to water deprivation
798	LOC_Os10g39410	LOC_Os02g45940 LOC_Os03g02780 LOC_Os04g49420	Os10g0539500	2.54	SC-HT:1.00	2017-01-07		LOC_Os04g04020	nucleosome assembly;response to water deprivation
799	LOC_Os02g45940	LOC_Os10g39410 LOC_Os03g02780 LOC_Os04g49420	Os02g0684500	2.54	SC-HT:1.00	2017-01-07		LOC_Os04g04020	nucleosome assembly;response to water deprivation
800	LOC_Os07g36500	no_paralog	Os07g0549900	2.54	SC-HT:1.00	2017-01-07		LOC_Os04g04020	nucleosome assembly;response to water deprivation
801	LOC_Os05g39050	LOC_Os01g61920	Os05g0466600	2.54	SC-HT:1.00	2017-01-07		LOC_Os04g04020	nucleosome assembly;response to water deprivation
802	LOC_Os05g38740	LOC_Os01g61920	Os05g0462700	2.54	SC-HT:1.00	2017-01-07		LOC_Os04g04020	nucleosome assembly;response to water deprivation
803	LOC_Os04g53620	no_paralog	Os04g0628100	2.53	SC-LC:1.00	2017-01-07		LOC_Os04g04020	na
804	LOC_Os06g32960	no_paralog	Os06g0521200	2.53	OS-CX:1.00	2017-01-07		LOC_Os12g36430	response to oxidative stress;oxidation reduction
805	LOC_Os02g01720	no_paralog	Os02g0106800	2.53	AT-CX:1.00	2017-01-07		LOC_Os04g04020	na
806	LOC_Os05g03610	LOC_Os03g18010	Os05g0127200	2.53	HS-LC:1.00	2017-01-07		LOC_Os04g04020	lipid metabolic process;signal transduction;response to cold;response to water deprivation;response to salt stress;response to abscisic acid stimulus
807	LOC_Os01g13060	LOC_Os02g17910	Os01g0231500	2.53	SC-LC:1.00	2017-01-07		LOC_Os04g04020	protein amino acid phosphorylation;phosphorylation
808	LOC_Os05g43140	no_paralog	Os05g0507000	2.53	AT-CX:1.00	2017-01-07		LOC_Os09g39670	na
809	LOC_Os12g25710	no_paralog	Os12g0443700	2.52	AT-CX:1.00	2017-01-07		LOC_Os04g04020	tRNA aminoacylation for protein translation;prolyl-tRNA aminoacylation
810	LOC_Os05g46330	no_paralog	Os05g0540800	2.52	OS-CX:1.00	2017-01-07		LOC_Os03g57300	DNA repair;chromatin remodeling;regulation of transcription, DNA-dependent;histone H4 acetylation;histone H2A acetylation;negative regulation of transcription, DNA-dependent
811	LOC_Os08g28730	LOC_Os09g15420	Os08g0374800	2.52	DR-CX:1.00	2017-01-07		LOC_Os04g04020	carbohydrate metabolic process;galactose metabolic process;response to stress;xyloglucan biosynthetic process;root epidermal cell differentiation;cell wall biogenesis;cellular metabolic process
812	LOC_Os09g11450	no_paralog	Os09g0286400	2.51	SC-GT:1.00	2017-01-07		LOC_Os04g04020	regulation of transcription, DNA-dependent;transport;ion transport;cation transport;sodium ion transport;regulation of pH;transmembrane transport
813	LOC_Os02g30310	no_paralog	Os02g0506500	2.51	CE-CX:1.00	2017-01-07		LOC_Os04g04020	oxidation reduction;N-terminal protein myristoylation;ER to Golgi vesicle-mediated transport;amino acid import
814	LOC_Os06g50050	no_paralog	Os06g0714500	2.51	SC-CX:1.00	2017-01-07		LOC_Os04g04020	na
815	LOC_Os08g42560	no_paralog	Os08g0538000	2.51	CE-CX:1.00	2017-01-07		LOC_Os04g04020	tRNA aminoacylation for protein translation;glycyl-tRNA aminoacylation;response to cadmium ion
816	LOC_Os03g29190	no_paralog	Os03g0405500	2.5	OS-CX:1.00	2017-01-07		LOC_Os09g39670	cell redox homeostasis;oxidation reduction;regulation of pollen tube growth;pollen tube guidance;pollen tube growth;response to cadmium ion
817	LOC_Os02g36550	no_paralog	Os02g0575200	2.5	DM-CX:1.00	2017-01-07		LOC_Os04g04020	coenzyme A biosynthetic process
818	LOC_Os09g35960	no_paralog	Os09g0528800	2.5	AT-CX:1.00	2017-01-07		LOC_Os04g04020	regulation of Rab GTPase activity;positive regulation of Rab GTPase activity
819	LOC_Os03g15900	no_paralog	Os03g0265700	2.5	OS-CX:1.00	2017-01-07		LOC_Os03g57300	na
820	LOC_Os07g31650	no_paralog	Os07g0499800	2.5	HS-CX:1.00	2017-01-07		LOC_Os03g57300	negative regulation of transcription from RNA polymerase II promoter;protein ubiquitination
821	LOC_Os04g18010	no_paralog	Os04g0252200	2.5	OS-CX:1.00	2017-01-07		LOC_Os03g57300	na
822	LOC_Os09g36710	LOC_Os08g43540	Os09g0538200	2.5	CE-CX:1.00	2017-01-07		LOC_Os04g04020	proteolysis;ubiquitin-dependent protein catabolic process;proteolysis involved in cellular protein catabolic process
823	LOC_Os05g04190	no_paralog	Os05g0132500	2.49	OS-CX:1.00	2017-01-07		LOC_Os03g57300	polar nucleus fusion;pollen tube development
824	LOC_Os01g43870	LOC_Os01g47540 LOC_Os05g49120	Os01g0629400	2.49	DM-CX:1.00	2017-01-07		LOC_Os04g04020	dephosphorylation;protein amino acid dephosphorylation
825	LOC_Os03g15350	no_paralog	Os03g0259300	2.49	SC-CX:1.00	2017-01-07		LOC_Os04g04020	ER-associated protein catabolic process;hyperosmotic salinity response
826	LOC_Os08g05890	no_paralog	Os08g0155100	2.49	SC-GT:1.00	2017-01-07		LOC_Os04g04020	na
827	LOC_Os10g40140	no_paralog	Os10g0549100	2.49	SC-GT:1.00	2017-01-07		LOC_Os04g04020	na
828	LOC_Os04g47080	no_paralog	Os04g0557800	2.49	AT-CX:1.00	2017-01-07		LOC_Os02g45250	na
829	LOC_Os03g42320	no_paralog	Os03g0620800	2.49	OS-CX:1.00	2017-01-07		LOC_Os04g04020	vesicle docking during exocytosis;vesicle-mediated transport;transport;protein transport
830	LOC_Os05g33390	no_paralog	Os05g0402800	2.49	SC-GT:1.00	2017-01-07		LOC_Os04g04020	cation transport;stem cell fate determination;cellular metal ion homeostasis;pollen maturation;pollen germination;meristem maintenance;cellular response to phosphate starvation
831	LOC_Os09g08910	no_paralog	na	2.49	SC-CX:1.00	2017-01-07		LOC_Os04g04020	na
832	LOC_Os05g41580	no_paralog	Os05g0495600	2.49	DM-HT:1.00	2017-01-07		LOC_Os03g57300	cation transport;calcium ion transmembrane transport;transport;ion transport;calcium ion transport
833	LOC_Os12g41880	no_paralog	Os12g0613000	2.49	SC-LC:1.00	2017-01-07		LOC_Os06g36850	regulation of transcription, DNA-dependent
834	LOC_Os03g17980	no_paralog	Os03g0289100	2.49	SC-GT:1.00	2017-01-07		LOC_Os04g04020	protein amino acid phosphorylation;phosphorylation;protein amino acid autophosphorylation
835	LOC_Os02g56130	no_paralog	Os02g0805200	2.49	SC-LC:1.00	2017-01-07		LOC_Os06g36850	DNA replication;regulation of DNA replication;error-prone translesion synthesis
836	LOC_Os08g31420	no_paralog	Os08g0406500	2.48	OS-CX:1.00	2017-01-07		LOC_Os09g23200	na
837	LOC_Os10g42320	no_paralog	Os10g0573900	2.48	SC-LC:1.00	2017-01-07		LOC_Os06g36850	nuclear-transcribed mRNA catabolic process, nonsense-mediated decay;protein export from nucleus;endoplasmic reticulum organization;secondary cell wall biogenesis
838	LOC_Os05g31770	LOC_Os01g72280 LOC_Os03g24060	Os05g0383000	2.48	SC-GT:1.00	2017-01-07		LOC_Os04g04020	mitochondrial fission;mitochondrion organization;peroxisome fission
839	LOC_Os02g02860	no_paralog	Os02g0121000	2.48	OS-GN:1.00	2017-01-07		LOC_Os06g36850	translation;tRNA aminoacylation for protein translation;glutamyl-tRNA aminoacylation;mitochondrion organization;chloroplast organization;tRNA aminoacylation;ovule development
840	LOC_Os07g33850	no_paralog	Os07g0522900	2.48	SC-LC:1.00	2017-01-07		LOC_Os06g36850	small GTPase mediated signal transduction
841	LOC_Os01g73130	LOC_Os05g01560	Os01g0962300	2.47	SC-GT:1.00	2017-01-07		LOC_Os04g04020	transport;ion transport;ATP hydrolysis coupled proton transport
842	LOC_Os09g15420	LOC_Os08g28730	Os09g0323000	2.47	DR-CX:1.00	2017-01-07		LOC_Os04g04020	carbohydrate metabolic process;galactose metabolic process;response to stress;xyloglucan biosynthetic process;root epidermal cell differentiation;cell wall biogenesis;cellular metabolic process
843	LOC_Os01g08560	LOC_Os05g08840	Os01g0180800	2.47	SC-LC:1.00	2017-01-07		LOC_Os06g36850	response to stress;response to heat;response to cadmium ion
844	LOC_Os11g26910	no_paralog	Os11g0456300	2.47	SC-LC:1.00	2017-01-07		LOC_Os06g36850	ubiquitin-dependent protein catabolic process
845	LOC_Os06g07210	LOC_Os02g56100	Os06g0168600	2.47	SC-LC:1.00	2017-01-07		LOC_Os06g36850	DNA replication;deoxyribonucleoside triphosphate biosynthetic process;response to cadmium ion;oxidation reduction
846	LOC_Os08g43370	no_paralog	Os08g0547100	2.47	SC-GT:1.00	2017-01-07		LOC_Os04g04020	defense response to oomycetes;carbohydrate metabolic process;pentose-phosphate shunt;defense response to bacterium;cellular response to redox state
847	LOC_Os04g54420	no_paralog	Os04g0636700	2.47	OS-CX:1.00	2017-01-07		LOC_Os03g57300	na
848	LOC_Os03g61810	no_paralog	Os03g0833900	2.46	CE-CX:1.00	2017-01-07		LOC_Os09g39670	metabolic process
849	LOC_Os02g56100	LOC_Os06g07210	Os02g0804900	2.46	SC-LC:1.00	2017-01-07		LOC_Os06g36850	DNA replication;deoxyribonucleoside triphosphate biosynthetic process;response to cadmium ion;oxidation reduction
850	LOC_Os05g08840	LOC_Os01g08560	Os05g0181000	2.46	SC-LC:1.00	2017-01-07		LOC_Os06g36850	response to stress;response to heat;response to cadmium ion
851	LOC_Os07g38360	no_paralog	Os07g0571100	2.46	OS-CX:1.00	2017-01-07		LOC_Os04g04020	na
852	LOC_Os07g49300	no_paralog	Os07g0693700	2.46	DM-CX:1.00	2017-01-07		LOC_Os04g04020	vesicle-mediated transport;methylation
853	LOC_Os09g20820	no_paralog	Os09g0375000	2.46	SC-LC:1.00	2017-01-07		LOC_Os06g36850	glycolysis;trichome morphogenesis
854	LOC_Os05g02650	no_paralog	Os05g0117600	2.46	HS-CX:1.00	2017-01-07		LOC_Os03g57300	na
855	LOC_Os04g26790	no_paralog	Os04g0334700	2.46	OS-CX:1.00	2017-01-07		LOC_Os12g36430	proteolysis
856	LOC_Os02g12740	no_paralog	Os02g0219400	2.45	SC-GT:1.00	2017-01-07		LOC_Os04g04020	proteolysis;sterol biosynthetic process;sphingoid biosynthetic process;attachment of GPI anchor to protein
857	LOC_Os09g32620	no_paralog	Os09g0503000	2.45	OS-CX:1.00	2017-01-07		LOC_Os03g57300	oxidation reduction
858	LOC_Os10g40590	no_paralog	Os10g0554100	2.45	SC-GT:1.00	2017-01-07		LOC_Os04g04020	na
859	LOC_Os03g49770	no_paralog	Os03g0704700	2.45	SC-GT:1.00	2017-01-07		LOC_Os04g04020	na
860	LOC_Os08g43540	LOC_Os09g36710	Os08g0548900	2.45	CE-CX:1.00	2017-01-07		LOC_Os04g04020	proteolysis;ubiquitin-dependent protein catabolic process;proteolysis involved in cellular protein catabolic process
861	LOC_Os01g13150	no_paralog	Os01g0232300	2.44	OS-CX:1.00	2017-01-07		LOC_Os02g45250	tRNA processing;tRNA 3'-trailer cleavage;tRNA 3'-end processing
862	LOC_Os04g41950	LOC_Os02g39550	Os04g0496800	2.44	DM-CX:1.00	2017-01-07		LOC_Os04g04020	na
863	LOC_Os02g01490	LOC_Os06g01650	Os02g0105100	2.44	OS-CX:1.00	2017-01-07		LOC_Os03g57300	COPII vesicle coating
864	LOC_Os11g10640	no_paralog	Os11g0212300	2.43	DM-CX:1.00	2017-01-07		LOC_Os04g04020	protein amino acid phosphorylation;phosphorylation
865	LOC_Os01g07120	no_paralog	Os01g0165000	2.43	OS-CX:1.00	2017-01-07		LOC_Os04g04020	transcription, DNA-dependent;regulation of transcription, DNA-dependent;response to stress;positive regulation of transcription, DNA-dependent
866	LOC_Os03g49700	no_paralog	Os03g0703900	2.43	DM-HT:1.00	2017-01-07		LOC_Os04g04020	na
867	LOC_Os05g32170	no_paralog	Os05g0387700	2.43	DM-CX:1.00	2017-01-07		LOC_Os04g04020	protein amino acid phosphorylation
868	LOC_Os04g46450	no_paralog	Os04g0550400	2.42	SC-GT:1.00	2017-01-07		LOC_Os04g04020	G2 phase of mitotic cell cycle;mitotic cell cycle;nuclear-transcribed mRNA catabolic process;regionalization;RNA processing;mRNA export from nucleus;protein monoubiquitination;sister chromatid cohesion;cell adhesion;regulation of mitotic cell cycle;photomorphogenesis;embryonic development ending in seed dormancy;defense response to fungus, incompatible interaction;seed germination;embryonic patte…
869	LOC_Os08g13570	no_paralog	Os08g0232700	2.42	OS-CX:1.00	2017-01-07		LOC_Os12g36430	exocytosis
870	LOC_Os02g06260	no_paralog	Os02g0157200	2.42	OS-CX:1.00	2017-01-07		LOC_Os12g36430	na
871	LOC_Os02g12650	no_paralog	Os02g0218200	2.42	DR-CX:1.00	2017-01-07		LOC_Os09g39670	proteolysis
872	LOC_Os09g19820	no_paralog	Os09g0362800	2.42	DR-CX:1.00	2017-01-07		LOC_Os09g39670	proteolysis
873	LOC_Os05g40740	LOC_Os01g60080 LOC_Os07g32660	Os05g0485800	2.42	OS-CX:1.00	2017-01-07		LOC_Os12g36430	oxidation reduction
874	LOC_Os02g18660	no_paralog	Os02g0288200	2.41	OS-CX:1.00	2017-01-07		LOC_Os03g57300	na
875	LOC_Os12g08730	no_paralog	Os12g0188700	2.41	DM-CX:1.00	2017-01-07		LOC_Os03g57300	glycerol ether metabolic process;plastid organization;hydrogen peroxide catabolic process;cell redox homeostasis;oxidation reduction
876	LOC_Os06g29400	no_paralog	Os06g0489200	2.41	OS-CX:1.00	2017-01-07		LOC_Os03g57300	mitotic cell cycle;nuclear-transcribed mRNA catabolic process;RNA processing;phloem or xylem histogenesis;production of siRNA involved in RNA interference;production of miRNAs involved in gene silencing by miRNA
877	LOC_Os12g13150	no_paralog	Os12g0233600	2.41	AT-CX:1.00	2017-01-07		LOC_Os03g57300	protein amino acid glycosylation;cell adhesion;organ morphogenesis;tissue development;trichome morphogenesis;vegetative to reproductive phase transition of meristem;positive regulation of organelle organization;protein desumoylation;regulation of chromosome organization;actin nucleation;hydrogen peroxide biosynthetic process
878	LOC_Os02g02700	no_paralog	Os02g0119200	2.4	CE-CX:1.00	2017-01-07		LOC_Os09g39670	metabolic process
879	LOC_Os09g33970	no_paralog	Os09g0514900	2.4	DR-CX:1.00	2017-01-07		LOC_Os03g57300	na
880	LOC_Os01g68380	no_paralog	Os01g0911800	2.4	OS-CX:1.00	2017-01-07		LOC_Os03g57300	regulation of transcription, DNA-dependent;flower development;leaf morphogenesis;trichome branching;seed development;cotyledon morphogenesis;positive regulation of cell division
881	LOC_Os03g17790	LOC_Os05g03130	Os03g0286900	2.4	SC-HT:1.00	2017-01-07		LOC_Os04g04020	na
882	LOC_Os11g41610	LOC_Os12g32380	Os11g0634500	2.39	DM-HT:1.00	2017-01-07		LOC_Os09g39670	translation
883	LOC_Os12g32380	LOC_Os11g41610	Os12g0508300	2.39	DM-HT:1.00	2017-01-07		LOC_Os09g39670	translation
884	LOC_Os03g56241	no_paralog	Os03g0773150	2.39	DM-HT:1.00	2017-01-07		LOC_Os09g39670	translation
885	LOC_Os05g39980	no_paralog	Os05g0477500	2.39	OS-CX:1.00	2017-01-07		LOC_Os12g36430	na
886	LOC_Os06g51310	no_paralog	Os06g0729300	2.38	DM-CX:1.00	2017-01-07		LOC_Os04g04020	virus induced gene silencing;response to auxin stimulus;embryonic development ending in seed dormancy;auxin metabolic process;leaf morphogenesis;response to far red light;RNA interference;posttranscriptional gene silencing;gene silencing by RNA;gene silencing by miRNA;innate immune response;adventitious root development
887	LOC_Os01g06660	LOC_Os03g18220	Os01g0160100	2.38	SC-HT:1.00	2017-01-07		LOC_Os04g04020	metabolic process
888	LOC_Os11g04070	LOC_Os12g03880	Os11g0135400	2.38	SC-HT:1.00	2017-01-07		LOC_Os04g04020	ribosome biogenesis;translational elongation;response to cold;response to salt stress;response to zinc ion;response to cadmium ion
889	LOC_Os01g02060	no_paralog	Os01g0110800	2.37	AT-CX:1.00	2017-01-07		LOC_Os02g45250	symbiosis, encompassing mutualism through parasitism;response to symbiotic fungus
890	LOC_Os10g39800	no_paralog	Os10g0545100	2.37	OS-CX:1.00	2017-01-07		LOC_Os12g36430	pollen development
891	LOC_Os05g32360	LOC_Os01g72790	Os05g0389700	2.36	SC-GT:1.00	2017-01-07		LOC_Os04g04020	mRNA processing;protein amino acid phosphorylation;response to virus;flower development;leaf development;carpel development;regulation of viral reproduction;phosphorylation
892	LOC_Os04g47360	no_paralog	Os04g0561500	2.36	OS-GN:1.00	2017-01-07		LOC_Os06g36850	proteolysis
893	LOC_Os02g58490	no_paralog	Os02g0831600	2.36	DM-CX:1.00	2017-01-07		LOC_Os04g04020	virus induced gene silencing;response to auxin stimulus;embryonic development ending in seed dormancy;auxin metabolic process;leaf morphogenesis;response to far red light;RNA interference;posttranscriptional gene silencing;gene silencing by RNA;gene silencing by miRNA;innate immune response;adventitious root development
894	LOC_Os12g03880	LOC_Os11g04070	Os12g0133050	2.36	SC-HT:1.00	2017-01-07		LOC_Os04g04020	ribosome biogenesis;translational elongation;response to cold;response to salt stress;response to zinc ion;response to cadmium ion
895	LOC_Os03g13400	no_paralog	Os03g0237250	2.36	DM-CX:1.00	2017-01-07		LOC_Os04g04020	na
896	LOC_Os06g48620	no_paralog	Os06g0699700	2.36	OS-GN:1.00	2017-01-07		LOC_Os06g36850	metabolic process;para-aminobenzoic acid biosynthetic process;biosynthetic process;folic acid and derivative biosynthetic process;embryonic development ending in seed dormancy;chorismate metabolic process;folic acid biosynthetic process
897	LOC_Os01g01830	no_paralog	Os01g0108200	2.36	OS-GN:1.00	2017-01-07		LOC_Os06g36850	proteolysis
898	LOC_Os02g06220	no_paralog	Os02g0157000	2.36	OS-CX:1.00	2017-01-07		LOC_Os12g36430	na
899	LOC_Os08g44510	no_paralog	Os08g0559300	2.36	AT-CX:1.00	2017-01-07		LOC_Os04g04020	mitotic cell cycle;nuclear-transcribed mRNA catabolic process;methylation-dependent chromatin silencing;regulation of transcription, DNA-dependent;RNA processing;cytokinin mediated signaling pathway;gibberellic acid mediated signaling pathway;negative regulation of gibberellic acid mediated signaling pathway;RNA interference;post-translational protein modification;positive regulation of transcrip…
900	LOC_Os03g26630	LOC_Os07g43316	Os03g0383800	2.36	DM-CX:1.00	2017-01-07		LOC_Os03g57300	na
901	LOC_Os08g03640	no_paralog	Os08g0130500	2.35	SC-HT:1.00	2017-01-07		LOC_Os04g04020	translational elongation;response to cold;response to salt stress;response to zinc ion;ribosome biogenesis;response to cadmium ion
902	LOC_Os08g36980	LOC_Os09g28590	Os08g0474600	2.34	OS-CX:1.00	2017-01-07		LOC_Os03g57300	na
903	LOC_Os01g51390	LOC_Os01g09560	Os01g0711100	2.34	SC-CC:1.00	2017-01-07		LOC_Os04g04020	proteolysis
904	LOC_Os03g16260	no_paralog	Os03g0269300	2.34	OS-CX:1.00	2017-01-07		LOC_Os12g36430	protein amino acid phosphorylation;phosphorylation
905	LOC_Os09g16920	LOC_Os08g29669	Os09g0338500	2.34	AT-CX:1.00	2017-01-07		LOC_Os02g45250	lipid metabolic process;fatty acid biosynthetic process;oxidation reduction
906	LOC_Os10g31820	no_paralog	Os10g0456500	2.34	OS-CX:1.00	2017-01-07		LOC_Os03g57300	respiratory burst during defense response;glutamine biosynthetic process;tryptophan catabolic process;nitrogen compound metabolic process;metabolic process;nitrogen fixation;indoleacetic acid biosynthetic process;response to abscisic acid stimulus;response to chitin;lateral root formation;root cap development;response to bacterium
907	LOC_Os01g56600	LOC_Os05g43390	Os01g0772800	2.34	SC-GT:1.00	2017-01-07		LOC_Os04g04020	GTP catabolic process;SRP-dependent cotranslational protein targeting to membrane
908	LOC_Os07g36090	no_paralog	Os07g0544900	2.33	DR-CX:1.00	2017-01-07		LOC_Os03g57300	translation
909	LOC_Os03g55560	LOC_Os07g02780	Os03g0764300	2.33	OS-CX:1.00	2017-01-07		LOC_Os03g57300	protein amino acid phosphorylation;phosphorylation;protein amino acid autophosphorylation
910	LOC_Os11g38620	no_paralog	Os11g0598900	2.32	OS-CX:1.00	2017-01-07		LOC_Os12g36430	na
911	LOC_Os01g70950	no_paralog	Os01g0935600	2.31	OS-GN:1.00	2017-01-07		LOC_Os06g36850	metabolic process
912	LOC_Os09g27080	no_paralog	Os09g0442900	2.31	OS-CX:1.00	2017-01-07		LOC_Os03g57300	na
913	LOC_Os05g38360	LOC_Os01g62620	Os05g0458000	2.3	SC-GT:1.00	2017-01-07		LOC_Os09g39670	na
914	LOC_Os02g57120	LOC_Os02g40430 LOC_Os04g42840	Os02g0816300	2.3	DM-CX:1.00	2017-01-07		LOC_Os04g04020	na
915	LOC_Os11g05520	no_paralog	na	2.3	HS-LC:1.00	2017-01-07		LOC_Os09g39670	na
916	LOC_Os03g46710	no_paralog	Os03g0669800	2.3	HS-LC:1.00	2017-01-07		LOC_Os04g04020	protein amino acid glycosylation;signal transduction
917	LOC_Os02g33430	LOC_Os12g06200 LOC_Os04g33950	Os02g0537500	2.3	HS-LC:1.00	2017-01-07		LOC_Os06g36850	transcription, DNA-dependent;regulation of transcription, DNA-dependent;positive regulation of meiotic cell cycle;positive regulation of cell proliferation;response to auxin stimulus;regulation of cell division;trichome morphogenesis;positive regulation of transcription, DNA-dependent
918	LOC_Os12g05730	LOC_Os11g05510 LOC_Os02g33030 LOC_Os04g33660	Os12g0153500	2.3	HS-LC:1.00	2017-01-07		LOC_Os09g39670	one-carbon metabolic process
919	LOC_Os01g53920	LOC_Os02g13410 LOC_Os05g44770 LOC_Os06g36270	Os01g0742400	2.3	AT-CX:1.00	2017-01-07		LOC_Os02g45250	protein amino acid phosphorylation
920	LOC_Os05g07820	no_paralog	Os05g0170300	2.3	AT-CX:1.00	2017-01-07		LOC_Os02g45250	na
921	LOC_Os08g23290	no_paralog	Os08g0322500	2.3	AT-CX:1.00	2017-01-07		LOC_Os02g45250	phosphorylation
922	LOC_Os03g56270	LOC_Os07g04190	Os03g0773700	2.3	AT-CX:1.00	2017-01-07		LOC_Os02g45250	protein amino acid phosphorylation;phosphorylation
923	LOC_Os08g42840	no_paralog	Os08g0541300	2.3	AT-CX:1.00	2017-01-07		LOC_Os02g45250	na
924	LOC_Os02g42370	no_paralog	Os02g0635600	2.3	AT-CX:1.00	2017-01-07		LOC_Os02g45250	protein amino acid phosphorylation
925	LOC_Os06g47760	LOC_Os02g06030	Os06g0692700	2.3	AT-CX:1.00	2017-01-07		LOC_Os02g45250	na
926	LOC_Os07g08950	no_paralog	Os07g0187200,Os07g0187350	2.3	DR-CX:1.00	2017-01-07		LOC_Os09g39670	oxidation reduction
927	LOC_Os12g40340	no_paralog	Os12g0595000	2.3	SC-GT:1.00	2017-01-07		LOC_Os09g39670	na
928	LOC_Os05g49580	no_paralog	Os05g0570900	2.29	OS-CX:1.00	2017-01-07		LOC_Os12g36430	na
929	LOC_Os05g50970	LOC_Os01g43100	Os05g0587100	2.29	SC-GT:1.00	2017-01-07		LOC_Os04g04020	protein amino acid dephosphorylation
930	LOC_Os11g19810	no_paralog	Os11g0303500	2.29	OS-CX:1.00	2017-01-07		LOC_Os03g57300	oxidation reduction
931	LOC_Os07g06710	no_paralog	Os07g0161000	2.29	OS-CX:1.00	2017-01-07		LOC_Os03g57300	protein peptidyl-prolyl isomerization;peptidyl-proline modification;cytosol to ER transport
932	LOC_Os03g42654	no_paralog	Os03g0624900	2.28	OS-CX:1.00	2017-01-07		LOC_Os12g36430	na
933	LOC_Os02g15730	no_paralog	Os02g0257100	2.28	OS-CX:1.00	2017-01-07		LOC_Os12g36430	pollination;anther development
934	LOC_Os07g10540	no_paralog	Os07g0205700	2.28	CE-CX:1.00	2017-01-07		LOC_Os09g39670	proteolysis;cellular process
935	LOC_Os07g06130	no_paralog	Os07g0155600	2.28	AT-CX:1.00	2017-01-07		LOC_Os04g04020	transport;response to oxidative stress;oxidation reduction
936	LOC_Os07g41890	no_paralog	Os07g0609700	2.28	OS-CX:1.00	2017-01-07		LOC_Os03g57300	na
937	LOC_Os03g03690	no_paralog	Os03g0129000	2.28	OS-CX:1.00	2017-01-07		LOC_Os03g57300	GPI anchor biosynthetic process;methylation
938	LOC_Os01g52851	no_paralog	Os01g0728900	2.28	OS-CX:1.00	2017-01-07		LOC_Os03g57300	na
939	LOC_Os04g51500	no_paralog	Os04g0604600	2.28	OS-CX:1.00	2017-01-07		LOC_Os03g57300	na
940	LOC_Os05g24550	no_paralog	Os05g0310500	2.27	CE-CX:1.00	2017-01-07		LOC_Os09g39670	regulation of catalytic activity
941	LOC_Os02g15594	LOC_Os06g33530	Os02g0255100	2.26	SC-GT:1.00	2017-01-07		LOC_Os04g04020	protein amino acid dephosphorylation
942	LOC_Os07g45400	no_paralog	Os07g0648266,Os07g0648300	2.26	OS-CX:1.00	2017-01-07		LOC_Os03g57300	regulation of transcription from RNA polymerase II promoter;regulation of development, heterochronic;regulation of radial pattern formation
943	LOC_Os01g16090	no_paralog	Os01g0265800	2.26	OS-CX:1.00	2017-01-07		LOC_Os03g57300	leaf senescence;cell death;ethylene biosynthetic process;defense response
944	LOC_Os12g35290	no_paralog	Os12g0538300	2.26	OS-CX:1.00	2017-01-07		LOC_Os03g57300	na
945	LOC_Os08g01350	no_paralog	Os08g0104100	2.26	DR-CX:1.00	2017-01-07		LOC_Os04g04020	na
946	LOC_Os03g61720	no_paralog	Os03g0832800	2.25	OS-CX:1.00	2017-01-07		LOC_Os12g36430	metabolic process
947	LOC_Os07g23169	no_paralog	Os07g0414200	2.25	DM-HT:1.00	2017-01-07		LOC_Os02g45250	methylation
948	LOC_Os03g05320	no_paralog	Os03g0146500	2.25	AT-CX:1.00	2017-01-07		LOC_Os04g04020	na
949	LOC_Os11g31890	no_paralog	Os11g0521900	2.24	OS-CX:1.00	2017-01-07		LOC_Os04g04020	RNA splicing, via endonucleolytic cleavage and ligation;transcription from RNA polymerase II promoter;negative regulation of abscisic acid mediated signaling pathway;response to salt stress
950	LOC_Os02g10400	no_paralog	Os02g0197700	2.23	SC-GT:1.00	2017-01-07		LOC_Os04g04020	na
951	LOC_Os06g37010	LOC_Os05g10940	Os06g0566300	2.23	OS-CX:1.00	2017-01-07		LOC_Os12g36430	iron ion transport;response to nematode;response to zinc ion;metal ion transport;iron ion transmembrane transport;transmembrane transport;zinc ion transmembrane transport;transport;ion transport;zinc ion transport
952	LOC_Os08g01794	no_paralog	Os08g0109500	2.23	OS-CX:1.00	2017-01-07		LOC_Os03g57300	na
953	LOC_Os06g39640	no_paralog	Os06g0597400	2.22	DM-CX:1.00	2017-01-07		LOC_Os04g04020	na
954	LOC_Os01g72280	LOC_Os05g31770	Os01g0951800	2.22	SC-GT:1.00	2017-01-07		LOC_Os04g04020	mitochondrial fission;mitochondrion organization;peroxisome fission
955	LOC_Os07g36520	no_paralog	Os07g0550300	2.22	OS-CX:1.00	2017-01-07		LOC_Os12g36430	na
956	LOC_Os04g39090	no_paralog	Os04g0465000	2.22	OS-CX:1.00	2017-01-07		LOC_Os03g57300	sister chromatid cohesion;reciprocal meiotic recombination;chromatin silencing by small RNA;regulation of chromosome organization;meiotic DNA double-strand break formation;meiotic chromosome segregation
957	LOC_Os02g57690	no_paralog	Os02g0822800	2.22	OS-CX:1.00	2017-01-07		LOC_Os03g57300	lipid transport
958	LOC_Os01g09020	no_paralog	Os01g0185400	2.22	OS-CX:1.00	2017-01-07		LOC_Os03g57300	na
959	LOC_Os06g39906	no_paralog	Os06g0601000	2.22	AT-CX:1.00	2017-01-07		LOC_Os04g04020	regulation of transcription, DNA-dependent;defense response;response to water deprivation;jasmonic acid mediated signaling pathway;stomatal movement;defense response to fungus;response to abscisic acid stimulus
960	LOC_Os01g39830	LOC_Os05g46200 LOC_Os06g37560	Os01g0580200	2.21	AT-CX:1.00	2017-01-07		LOC_Os04g04020	carbohydrate metabolic process;metabolic process
961	LOC_Os09g35760	LOC_Os04g48070	Os09g0526200,Os09g0526300	2.21	OS-CX:1.00	2017-01-07		LOC_Os02g45250	regulation of transcription, DNA-dependent;cuticle development;anthocyanin accumulation in tissues in response to UV light;root hair cell differentiation;root development
962	LOC_Os01g51010	no_paralog	Os01g0706400	2.21	AT-CX:1.00	2017-01-07		LOC_Os03g57300	na
963	LOC_Os07g48960	no_paralog	Os07g0689300	2.21	SC-GT:1.00	2017-01-07		LOC_Os04g04020	ATP catabolic process;proteolysis;misfolded or incompletely synthesized protein catabolic process;protein catabolic process;cellular response to oxidative stress;chaperone-mediated protein complex assembly;oxidation-dependent protein catabolic process
964	LOC_Os04g25440	no_paralog	Os04g0320700	2.21	CE-CX:1.00	2017-01-07		LOC_Os09g39670	metabolic process
965	LOC_Os03g11200	no_paralog	Os03g0210400	2.2	OS-CX:1.00	2017-01-07		LOC_Os03g57300	RNA processing;mRNA processing;regulation of timing of transition from vegetative to reproductive phase
966	LOC_Os02g43594	no_paralog	Os02g0652550	2.2	SC-GT:1.00	2017-01-07		LOC_Os04g04020	na
967	LOC_Os08g19850	no_paralog	Os08g0295300	2.2	SC-GT:1.00	2017-01-07		LOC_Os09g39670	tRNA aminoacylation for protein translation;threonyl-tRNA aminoacylation;tRNA aminoacylation
968	LOC_Os02g57910	no_paralog	Os02g0825500	2.2	OS-CX:1.00	2017-01-07		LOC_Os03g57300	na
969	LOC_Os02g02730	no_paralog	Os02g0119600	2.2	OS-CX:1.00	2017-01-07		LOC_Os04g04020	na
970	LOC_Os01g02460	no_paralog	Os01g0114900	2.2	OS-CX:1.00	2017-01-07		LOC_Os12g36430	protein amino acid phosphorylation
971	LOC_Os12g36180	LOC_Os01g25320	Os12g0548200	2.2	OS-CX:1.00	2017-01-07		LOC_Os03g57300	na
972	LOC_Os05g03130	LOC_Os03g17790	Os05g0122700	2.19	SC-HT:1.00	2017-01-07		LOC_Os04g04020	na
973	LOC_Os06g50539	no_paralog	Os06g0720400	2.19	OS-CX:1.00	2017-01-07		LOC_Os03g57300	na
974	LOC_Os04g12970	no_paralog	Os04g0206600	2.19	CE-CX:1.00	2017-01-07		LOC_Os09g39670	metabolic process
975	LOC_Os01g73310	LOC_Os05g01600	Os01g0964133	2.19	SC-CX:1.00	2017-01-07		LOC_Os04g04020	root hair cell tip growth;response to cytokinin stimulus;root epidermal cell differentiation;root hair elongation;response to red light;response to far red light;response to high light intensity
976	LOC_Os03g11690	no_paralog	Os03g0216300	2.19	OS-CX:1.00	2017-01-07		LOC_Os12g36430	na
977	LOC_Os10g34680	no_paralog	Os10g0488300	2.18	SC-GT:1.00	2017-01-07		LOC_Os04g04020	pollen tube growth;sexual reproduction
978	LOC_Os06g47120	no_paralog	Os06g0685200	2.18	OS-CX:1.00	2017-01-07		LOC_Os12g36430	na
979	LOC_Os04g12960	no_paralog	Os04g0206500	2.18	CE-CX:1.00	2017-01-07		LOC_Os09g39670	metabolic process
980	LOC_Os05g06350	LOC_Os01g24060	Os05g0155500,Os05g0155601	2.18	OS-CX:1.00	2017-01-07		LOC_Os03g57300	protein import into nucleus;transport;protein transport
981	LOC_Os02g09290	no_paralog	Os02g0185900	2.18	OS-CX:1.00	2017-01-07		LOC_Os12g36430	oxidation reduction
982	LOC_Os04g32950	no_paralog	Os04g0402100	2.18	DR-CX:1.00	2017-01-07		LOC_Os04g04020	protein folding
983	LOC_Os12g08850	no_paralog	Os12g0190400	2.18	OS-GN:1.00	2017-01-07		LOC_Os06g36850	metabolic process
984	LOC_Os05g39320	no_paralog	Os05g0469800	2.18	SC-HT:1.00	2017-01-07		LOC_Os04g04020	metabolic process
985	LOC_Os05g39310	no_paralog	Os05g0469600	2.18	SC-HT:1.00	2017-01-07		LOC_Os04g04020	metabolic process;response to anoxia
986	LOC_Os10g20990	no_paralog	Os10g0350200,Os10g0350400,Os10g0350450	2.17	OS-CX:1.00	2017-01-07		LOC_Os12g36430	translation
987	LOC_Os01g56580	no_paralog	Os01g0772600	2.17	OS-CX:1.00	2017-01-07		LOC_Os02g45250	protein amino acid phosphorylation;phosphorylation
988	LOC_Os05g33240	no_paralog	Os05g0400700	2.17	SC-GT:1.00	2017-01-07		LOC_Os04g04020	RNA splicing, via endonucleolytic cleavage and ligation;transcription, DNA-dependent;transcription from RNA polymerase II promoter
989	LOC_Os03g18220	LOC_Os01g06660 LOC_Os07g49250	Os03g0293500	2.17	SC-HT:1.00	2017-01-07		LOC_Os04g04020	metabolic process;response to hypoxia
990	LOC_Os05g08360	no_paralog	Os05g0176000	2.17	SC-HT:1.00	2017-01-07		LOC_Os04g04020	RNA methylation;rRNA processing;tRNA processing
991	LOC_Os05g01600	LOC_Os01g73310	Os05g0106600	2.17	SC-CX:1.00	2017-01-07		LOC_Os04g04020	root hair cell tip growth;response to salt stress
992	LOC_Os05g13330	no_paralog	Os05g0220100	2.17	SC-GT:1.00	2017-01-07		LOC_Os04g04020	na
993	LOC_Os04g40874	LOC_Os02g38840	Os04g0485300	2.16	OS-GN:1.00	2017-01-07		LOC_Os06g36850	carbohydrate metabolic process;glucose metabolic process;pentose-phosphate shunt;oxidation reduction;pentose-phosphate shunt, oxidative branch;response to cadmium ion
994	LOC_Os02g38840	LOC_Os04g40874	Os02g0600400	2.16	OS-GN:1.00	2017-01-07		LOC_Os06g36850	carbohydrate metabolic process;glucose metabolic process;pentose-phosphate shunt;pentose-phosphate shunt, oxidative branch;response to cadmium ion;oxidation reduction
995	LOC_Os03g29950	no_paralog	Os03g0412800	2.16	OS-GN:1.00	2017-01-07		LOC_Os06g36850	carbohydrate metabolic process;glucose metabolic process;pentose-phosphate shunt;pentose-phosphate shunt, oxidative branch;oxidation reduction
996	LOC_Os03g20300	no_paralog	Os03g0318500	2.16	OS-GN:1.00	2017-01-07		LOC_Os06g36850	carbohydrate metabolic process;glucose metabolic process;pentose-phosphate shunt;oxidation reduction
997	LOC_Os07g22350	no_paralog	Os07g0406300	2.16	OS-GN:1.00	2017-01-07		LOC_Os06g36850	carbohydrate metabolic process;glucose metabolic process;pentose-phosphate shunt;pentose-phosphate shunt, oxidative branch;oxidation reduction
998	LOC_Os04g46050	no_paralog	Os04g0544900	2.16	SC-CX:1.00	2017-01-07		LOC_Os04g04020	protein amino acid N-linked glycosylation;GPI anchor biosynthetic process;ER-associated protein catabolic process
999	LOC_Os01g24030	no_paralog	Os01g0342900	2.16	CE-CX:1.00	2017-01-07		LOC_Os09g39670	metabolic process
1000	LOC_Os08g05340	no_paralog	Os08g0149000	2.16	OS-CX:1.00	2017-01-07		LOC_Os12g36430	metabolic process
1001	LOC_Os05g44940	no_paralog	Os05g0524550,Os05g0524600,Os05g0524732	2.16	OS-CX:1.00	2017-01-07		LOC_Os12g36430	protein amino acid phosphorylation
1002	LOC_Os02g12570	no_paralog	Os02g0217500	2.16	OS-CX:1.00	2017-01-07		LOC_Os03g57300	flower development;vegetative to reproductive phase transition of meristem;phyllome development
1003	LOC_Os06g08380	no_paralog	Os06g0182300	2.16	SC-CX:1.00	2017-01-07		LOC_Os04g04020	1,3-beta-glucan biosynthetic process;microsporogenesis;pollen germination;pollen tube growth;pollen wall assembly;regulation of pollen tube growth
1004	LOC_Os09g01680	no_paralog	Os09g0104200	2.16	DR-CX:1.00	2017-01-07		LOC_Os03g57300	na
1005	LOC_Os03g24060	LOC_Os05g31770	Os03g0356484	2.16	SC-GT:1.00	2017-01-07		LOC_Os04g04020	mitochondrial fission;mitochondrion organization;peroxisome fission
1006	LOC_Os08g26270	no_paralog	Os08g0351500	2.15	OS-CX:1.00	2017-01-07		LOC_Os03g57300	na
1007	LOC_Os12g42200	no_paralog	Os12g0616500	2.15	SC-GT:1.00	2017-01-07		LOC_Os04g04020	transport;cation transport;transmembrane transport
1008	LOC_Os10g33770	no_paralog	Os10g0477800	2.15	AT-CX:1.00	2017-01-07		LOC_Os03g57300	transport;intracellular protein transport;protein import into nucleus;regulation of RNA splicing
1009	LOC_Os01g54020	no_paralog	Os01g0743400	2.15	OS-GN:1.00	2017-01-07		LOC_Os06g36850	translation;tRNA aminoacylation for protein translation;tryptophanyl-tRNA aminoacylation;ovule development
1010	LOC_Os05g48422	no_paralog	Os05g0558000	2.15	OS-CX:1.00	2017-01-07		LOC_Os03g57300	translation
1011	LOC_Os02g14570	no_paralog	Os02g0242100	2.15	CE-CX:1.00	2017-01-07		LOC_Os09g39670	xenobiotic metabolic process;metabolic process;response to toxin;response to salt stress;xenobiotic catabolic process
1012	LOC_Os03g07850	no_paralog	Os03g0174600	2.15	OS-GN:1.00	2017-01-07		LOC_Os06g36850	RNA processing;tRNA processing
1013	LOC_Os01g47550	no_paralog	Os01g0665400	2.15	CE-CX:1.00	2017-01-07		LOC_Os09g39670	D-ribose metabolic process;phosphorylation
1014	LOC_Os08g08210	no_paralog	Os08g0180100	2.14	OS-CX:1.00	2017-01-07		LOC_Os04g04020	post-embryonic development;vegetative to reproductive phase transition of meristem;carpel development;stamen development;histone H3-K4 methylation
1015	LOC_Os04g25490	no_paralog	Os04g0321100	2.14	CE-CX:1.00	2017-01-07		LOC_Os09g39670	metabolic process
1016	LOC_Os03g22690	no_paralog	Os03g0349000	2.14	DR-CX:1.00	2017-01-07		LOC_Os03g57300	transport
1017	LOC_Os02g25960	no_paralog	Os02g0457500	2.14	DM-CX:1.00	2017-01-07		LOC_Os04g04020	na
1018	LOC_Os04g12900	no_paralog	na	2.13	CE-CX:1.00	2017-01-07		LOC_Os09g39670	na
1019	LOC_Os04g02690	no_paralog	Os04g0117300	2.13	OS-CX:1.00	2017-01-07		LOC_Os12g36430	plant-type cell wall modification;pollen germination;pollen tube growth;regulation of ARF protein signal transduction
1020	LOC_Os01g62620	LOC_Os05g38360	Os01g0844400	2.13	SC-GT:1.00	2017-01-07		LOC_Os09g39670	na
1021	LOC_Os02g14590	no_paralog	Os02g0242550	2.13	CE-CX:1.00	2017-01-07		LOC_Os09g39670	metabolic process;xenobiotic metabolic process;response to toxin;response to salt stress;xenobiotic catabolic process
1022	LOC_Os05g12330	no_paralog	Os05g0214400	2.12	OS-CX:1.00	2017-01-07		LOC_Os12g36430	metabolic process
1023	LOC_Os03g01190	LOC_Os10g41170	Os03g0101600	2.12	OS-GN:1.00	2017-01-07		LOC_Os06g36850	response to high light intensity;cell differentiation;oxidation reduction
1024	LOC_Os10g41170	LOC_Os03g01190	Os10g0561100	2.12	OS-GN:1.00	2017-01-07		LOC_Os06g36850	response to high light intensity;cell differentiation;oxidation reduction
1025	LOC_Os12g23550	no_paralog	Os12g0422800	2.12	OS-CX:1.00	2017-01-07		LOC_Os12g36430	na
1026	LOC_Os04g50870	no_paralog	Os04g0596500	2.12	AT-CX:1.00	2017-01-07		LOC_Os02g45250	GTP catabolic process
1027	LOC_Os06g04130	no_paralog	Os06g0132100	2.12	DR-CX:1.00	2017-01-07		LOC_Os04g04020	na
1028	LOC_Os07g49250	LOC_Os03g18220	Os07g0693100	2.12	SC-HT:1.00	2017-01-07		LOC_Os04g04020	metabolic process
1029	LOC_Os01g52900	no_paralog	Os01g0729600	2.12	OS-GN:1.00	2017-01-07		LOC_Os06g36850	metabolic process
1030	LOC_Os07g29450	no_paralog	Os07g0477500	2.12	OS-CX:1.00	2017-01-07		LOC_Os03g57300	protein amino acid glycosylation;chromosome segregation;sister chromatid cohesion;synapsis;reciprocal meiotic recombination;organ morphogenesis;tissue development;response to gamma radiation;glucuronoxylan metabolic process;positive regulation of organelle organization;protein desumoylation;regulation of telomere maintenance;multicellular organism reproduction;regulation of chromosome organizatio…
1031	LOC_Os05g43070	no_paralog	Os05g0506400	2.12	OS-CX:1.00	2017-01-07		LOC_Os12g36430	na
1032	LOC_Os02g58139	no_paralog	Os02g0827900	2.11	OS-CX:1.00	2017-01-07		LOC_Os03g57300	signal peptide processing;proteolysis
1033	LOC_Os03g40720	no_paralog	Os03g0604200	2.11	OS-CX:1.00	2017-01-07		LOC_Os12g36430	UDP-glucuronate biosynthetic process;oxidation reduction
1034	LOC_Os05g10770	no_paralog	Os05g0196500	2.11	AT-CX:1.00	2017-01-07		LOC_Os03g57300	na
1035	LOC_Os09g03140	no_paralog	Os09g0119600	2.11	CE-CX:1.00	2017-01-07		LOC_Os09g39670	metabolic process
1036	LOC_Os03g56840	no_paralog	Os03g0781000	2.11	OS-GN:1.00	2017-01-07		LOC_Os06g36850	na
1037	LOC_Os04g32370	LOC_Os02g31080	Os04g0394700	2.11	AT-CX:1.00	2017-01-07		LOC_Os03g57300	na
1038	LOC_Os12g08900	no_paralog	Os12g0191300	2.1	OS-GN:1.00	2017-01-07		LOC_Os06g36850	metabolic process
1039	LOC_Os02g51930	no_paralog	Os02g0755900	2.1	CE-CX:1.00	2017-01-07		LOC_Os09g39670	metabolic process
1040	LOC_Os01g67134	no_paralog	Os01g0896800	2.1	SC-HT:1.00	2017-01-07		LOC_Os04g04020	translation;cell proliferation;adaxial/abaxial pattern formation;leaf morphogenesis;root morphogenesis
1041	LOC_Os08g45030	no_paralog	Os08g0564300	2.1	AT-CX:1.00	2017-01-07		LOC_Os03g57300	ATP catabolic process;transport;transmembrane transport;cell adhesion;regulation of cell size;response to blue light;response to red or far red light;photomorphogenesis;response to auxin stimulus;embryonic development ending in seed dormancy;auxin polar transport;positive gravitropism;vernalization response;trichome morphogenesis;vegetative to reproductive phase transition of meristem;auxin efflu…
1042	LOC_Os09g29840	LOC_Os08g38086	Os09g0474300	2.1	OS-CX:1.00	2017-01-07		LOC_Os03g57300	protein folding;response to stress;response to chlorate;protein import into chloroplast stroma;de-etiolation;response to heat;response to salt stress;response to water deprivation
1043	LOC_Os04g12720	no_paralog	Os04g0204100	2.1	CE-CX:1.00	2017-01-07		LOC_Os09g39670	metabolic process
1044	LOC_Os10g29670	no_paralog	Os10g0432400	2.1	OS-CX:1.00	2017-01-07		LOC_Os12g36430	na
1045	LOC_Os05g02680	no_paralog	Os05g0117864	2.1	AT-CX:1.00	2017-01-07		LOC_Os03g57300	mitotic cell cycle;DNA metabolic process;RNA processing;sister chromatid cohesion;meiosis;synapsis;reciprocal meiotic recombination;positive regulation of cell proliferation;response to gamma radiation;glucuronoxylan metabolic process;chromatin silencing by small RNA;regulation of telomere maintenance;multicellular organism reproduction;regulation of chromosome organization;meiotic DNA double-str…
1046	LOC_Os04g36570	no_paralog	Os04g0442800	2.1	OS-CX:1.00	2017-01-07		LOC_Os03g57300	microtubule-based movement
1047	LOC_Os04g52710	no_paralog	Os04g0617800	2.1	OS-GN:1.00	2017-01-07		LOC_Os06g36850	histidine biosynthetic process
1048	LOC_Os03g02310	no_paralog	Os03g0114200	2.1	OS-CX:1.00	2017-01-07		LOC_Os03g57300	translational initiation;protein targeting to mitochondrion
1049	LOC_Os11g19250	no_paralog	Os11g0298400	2.1	DR-CX:1.00	2017-01-07		LOC_Os04g04020	nucleotide biosynthetic process;ribosome biogenesis
1050	LOC_Os05g05220	no_paralog	Os05g0144200	2.09	OS-CX:1.00	2017-01-07		LOC_Os03g57300	mRNA export from nucleus;protein import into nucleus
1051	LOC_Os07g09890	no_paralog	Os07g0197100	2.09	DR-CX:1.00	2017-01-07		LOC_Os04g04020	carbohydrate metabolic process;glucose 6-phosphate metabolic process
1052	LOC_Os01g53930	LOC_Os01g52450 LOC_Os05g44760	Os01g0742500	2.09	DR-CX:1.00	2017-01-07		LOC_Os04g04020	carbohydrate metabolic process;glycolysis;hexokinase-dependent signaling;sugar mediated signaling pathway;glucose mediated signaling pathway;programmed cell death;phosphorylation;hexose catabolic process;glucose 6-phosphate metabolic process
1053	LOC_Os01g71320	LOC_Os05g31110	Os01g0940100	2.09	DR-CX:1.00	2017-01-07		LOC_Os04g04020	carbohydrate metabolic process;glycolysis;phosphorylation;response to cold;response to salt stress;response to osmotic stress
1054	LOC_Os08g09940	no_paralog	Os08g0199300,Os08g0199525	2.09	OS-GN:1.00	2017-01-07		LOC_Os06g36850	gluconeogenesis;glycolysis;protein targeting to vacuole;response to salt stress;response to cadmium ion
1055	LOC_Os01g53770	no_paralog	Os01g0740000	2.09	OS-CX:1.00	2017-01-07		LOC_Os12g36430	na
1056	LOC_Os02g09310	no_paralog	Os02g0186100	2.09	OS-CX:1.00	2017-01-07		LOC_Os12g36430	oxidation reduction
1057	LOC_Os12g37380	no_paralog	Os12g0560500	2.09	AT-CX:1.00	2017-01-07		LOC_Os03g57300	pseudouridine synthesis;protein folding;response to heat;RNA modification;response to high light intensity;response to endoplasmic reticulum stress;response to hydrogen peroxide
1058	LOC_Os01g07940	no_paralog	Os01g0174700	2.09	DM-CX:1.00	2017-01-07		LOC_Os04g04020	protein amino acid phosphorylation;multicellular organismal development;auxin mediated signaling pathway;phosphorylation;cotyledon development
1059	LOC_Os06g22460	no_paralog	Os06g0330100	2.09	OS-CX:1.00	2017-01-07		LOC_Os12g36430	defense response
1060	LOC_Os02g50790	no_paralog	Os02g0741400	2.09	OS-CX:1.00	2017-01-07		LOC_Os03g57300	protein import into nucleus
1061	LOC_Os03g10750	no_paralog	Os03g0205000	2.09	OS-CX:1.00	2017-01-07		LOC_Os04g04020	na
1062	LOC_Os04g38330	no_paralog	Os04g0455800	2.09	OS-GN:1.00	2017-01-07		LOC_Os06g36850	sulfur amino acid metabolic process;glycine catabolic process;unsaturated fatty acid biosynthetic process;oxidoreduction coenzyme metabolic process;vitamin metabolic process;cellular amino acid biosynthetic process;aromatic amino acid family metabolic process;aromatic amino acid family biosynthetic process;lipoate metabolic process;lipoate biosynthetic process;coenzyme biosynthetic process;nucleo…
1063	LOC_Os05g43576	no_paralog	Os05g0511500	2.09	OS-GN:1.00	2017-01-07		LOC_Os06g36850	lipoate biosynthetic process;protein lipoylation
1064	LOC_Os01g56310	no_paralog	Os01g0769100	2.09	OS-GN:1.00	2017-01-07		LOC_Os06g36850	na
1065	LOC_Os04g50660	no_paralog	Os04g0592700	2.08	DR-CX:1.00	2017-01-07		LOC_Os04g04020	RNA methylation;rRNA processing;mRNA export from nucleus;protein import into nucleus;sister chromatid cohesion;photomorphogenesis;embryonic development ending in seed dormancy;seed germination;embryonic pattern specification;regulation of flower development;meristem structural organization;primary shoot apical meristem specification;seed dormancy;sugar mediated signaling pathway;vegetative to rep…
1066	LOC_Os02g19170	no_paralog	Os02g0293800	2.08	AT-CX:1.00	2017-01-07		LOC_Os03g57300	na
1067	LOC_Os01g02720	no_paralog	Os01g0116600	2.08	AT-CX:1.00	2017-01-07		LOC_Os02g45250	GTP catabolic process;translational elongation
1068	LOC_Os03g61290	no_paralog	Os03g0828600	2.08	SC-GT:1.00	2017-01-07		LOC_Os04g04020	transport;cation transport;transmembrane transport;regulation of pH
1069	LOC_Os01g53430	no_paralog	Os01g0736100	2.08	CE-CX:1.00	2017-01-07		LOC_Os09g39670	metabolic process
1070	LOC_Os07g32570	no_paralog	Os07g0509800	2.08	OS-GN:1.00	2017-01-07		LOC_Os06g36850	sulfate assimilation;response to stress;metabolic process;cellular amino acid biosynthetic process;cysteine biosynthetic process;sulfate reduction;cell redox homeostasis;oxidation reduction
1071	LOC_Os09g38550	no_paralog	Os09g0558000	2.08	DM-CX:1.00	2017-01-07		LOC_Os04g04020	protein amino acid dephosphorylation
1072	LOC_Os02g57590	no_paralog	Os02g0821800	2.08	SC-HT:1.00	2017-01-07		LOC_Os04g04020	rRNA processing;tRNA processing;methylation;RNA methylation
1073	LOC_Os02g30730	no_paralog	Os02g0511500	2.08	SC-GT:1.00	2017-01-07		LOC_Os09g39670	flower development;meristem structural organization;phloem or xylem histogenesis;leaf vascular tissue pattern formation;cotyledon vascular tissue pattern formation;root development;leaf development;shoot development;post-embryonic root development
1074	LOC_Os11g40570	no_paralog	Os11g0621000	2.08	OS-CX:1.00	2017-01-07		LOC_Os04g04020	na
1075	LOC_Os04g57320	no_paralog	Os04g0668900	2.07	OS-CX:1.00	2017-01-07		LOC_Os03g57300	plastid organization;carotenoid biosynthetic process;oxidation reduction
1076	LOC_Os02g54900	no_paralog	Os02g0791700	2.07	CE-CX:1.00	2017-01-07		LOC_Os04g04020	protein amino acid phosphorylation
1077	LOC_Os07g20110	no_paralog	Os07g0296900	2.07	OS-CX:1.00	2017-01-07		LOC_Os12g36430	na
1078	LOC_Os02g41470	no_paralog	Os02g0623500	2.07	OS-GN:1.00	2017-01-07		LOC_Os06g36850	rRNA processing;tRNA metabolic process;tRNA aminoacylation for protein translation;lysyl-tRNA aminoacylation;chloroplast organization;embryonic development ending in seed dormancy;thylakoid membrane organization;vegetative to reproductive phase transition of meristem;iron-sulfur cluster assembly;ovule development
1079	LOC_Os03g42810	no_paralog	Os03g0626500	2.06	CE-CX:1.00	2017-01-07		LOC_Os09g39670	phosphoinositide dephosphorylation;response to auxin stimulus;response to abscisic acid stimulus;response to jasmonic acid stimulus;phosphoinositide phosphorylation
1080	LOC_Os10g07970	no_paralog	Os10g0162980	2.06	CE-CX:1.00	2017-01-07		LOC_Os09g39670	na
1081	LOC_Os05g12000	no_paralog	Os05g0210700	2.06	OS-CX:1.00	2017-01-07		LOC_Os12g36430	na
1082	LOC_Os03g17860	no_paralog	Os03g0287900	2.06	SC-CX:1.00	2017-01-07		LOC_Os04g04020	cell redox homeostasis;nuclear division;nucleolus organization;cellulose biosynthetic process;Golgi vesicle transport
1083	LOC_Os04g47700	no_paralog	Os04g0564700	2.06	SC-GT:1.00	2017-01-07		LOC_Os04g04020	na
1084	LOC_Os11g06390	LOC_Os01g64630 LOC_Os12g06660	Os11g0163100	2.06	SC-CX:1.00	2017-01-07		LOC_Os04g04020	root epidermal cell differentiation;root hair elongation;response to light stimulus;response to auxin stimulus;root development;response to wounding;seed germination;cell division
1085	LOC_Os03g47610	no_paralog	Os03g0679700	2.06	OS-GN:1.00	2017-01-07		LOC_Os06g36850	maltose metabolic process;pentose-phosphate shunt;thiamin biosynthetic process;response to vitamin B1;detection of bacterium;starch biosynthetic process;isopentenyl diphosphate biosynthetic process, mevalonate-independent pathway;glucosinolate metabolic process;positive regulation of catalytic activity
1086	LOC_Os12g29580	no_paralog	Os12g0480200	2.06	DM-CX:1.00	2017-01-07		LOC_Os04g04020	protein amino acid phosphorylation;phosphorylation
1087	LOC_Os02g19210	no_paralog	Os02g0294600	2.06	SC-CX:1.00	2017-01-07		LOC_Os04g04020	sister chromatid cohesion;reciprocal meiotic recombination;gravitropism;organ morphogenesis;tissue development;vegetative to reproductive phase transition of meristem;regulation of anion channel activity;glucuronoxylan metabolic process;positive regulation of organelle organization;protein desumoylation;chromatin silencing by small RNA;regulation of chromosome organization;meiotic DNA double-stra…
1088	LOC_Os07g14630	no_paralog	Os07g0250100	2.06	CE-CX:1.00	2017-01-07		LOC_Os09g39670	metabolic process
1089	LOC_Os03g47530	no_paralog	Os03g0678800	2.06	OS-CX:1.00	2017-01-07		LOC_Os12g36430	xylem and phloem pattern formation;glucuronoxylan biosynthetic process;multicellular organism reproduction;leaf development;cell wall thickening
1090	LOC_Os12g13950	no_paralog	Os12g0242900	2.06	AT-CX:1.00	2017-01-07		LOC_Os02g45250	double-strand break repair via homologous recombination;DNA replication;DNA-dependent DNA replication;DNA replication initiation;regulation of DNA replication;DNA methylation;cell proliferation;regulation of flower development;regulation of G2/M transition of mitotic cell cycle;gene silencing;histone lysine methylation;histone H3-K9 methylation;regulation of cell cycle
1091	LOC_Os12g24320	no_paralog	Os12g0431100	2.06	AT-CX:1.00	2017-01-07		LOC_Os03g57300	response to abscisic acid stimulus;cell division
1092	LOC_Os05g45080	LOC_Os01g53330	Os05g0526800	2.06	CE-CX:1.00	2017-01-07		LOC_Os09g39670	metabolic process
1093	LOC_Os11g38900	no_paralog	Os11g0602200	2.05	OS-CX:1.00	2017-01-07		LOC_Os03g57300	histone methylation;methylation;histone lysine methylation
1094	LOC_Os03g07300	no_paralog	Os03g0169100	2.05	OS-GN:1.00	2017-01-07		LOC_Os09g39670	carbohydrate metabolic process;pentose-phosphate shunt;metabolic process;response to cold;response to nematode;embryonic development ending in seed dormancy;defense response to bacterium;reductive pentose-phosphate cycle
1095	LOC_Os09g08430	no_paralog	Os09g0258600	2.05	SC-HT:1.00	2017-01-07		LOC_Os04g04020	translation
1096	LOC_Os03g21950	no_paralog	Os03g0337900	2.05	OS-GN:1.00	2017-01-07		LOC_Os06g36850	tricarboxylic acid cycle;fumarate metabolic process;response to oxidative stress;response to salt stress;nitrate assimilation;pollen tube development
1097	LOC_Os06g14740	no_paralog	Os06g0258900	2.05	OS-PG:1.00	2017-01-07		LOC_Os03g57300	carbohydrate metabolic process;glycolysis;pentose-phosphate shunt;valine metabolic process;oxidation reduction
1098	LOC_Os04g12950	no_paralog	Os04g0206450	2.05	CE-CX:1.00	2017-01-07		LOC_Os09g39670	metabolic process
1099	LOC_Os02g55040	no_paralog	Os02g0793400	2.05	OS-CX:1.00	2017-01-07		LOC_Os12g36430	na
1100	LOC_Os03g38980	no_paralog	Os03g0586800	2.05	OS-GN:1.00	2017-01-07		LOC_Os06g36850	tRNA aminoacylation for protein translation;lysyl-tRNA aminoacylation;translation
1101	LOC_Os02g24134	LOC_Os04g18030	Os02g0437800	2.04	SC-HT:1.00	2017-01-07		LOC_Os04g04020	vesicle docking during exocytosis;vesicle-mediated transport;protein targeting to membrane;protein targeting to vacuole;calcium ion transport;anion transport;nucleotide transport;cellular zinc ion homeostasis;intracellular protein transport;ER to Golgi vesicle-mediated transport;protein secretion;response to nematode;regulation of plant-type hypersensitive response;ammonium transport;basic amino …
1102	LOC_Os05g44390	no_paralog	Os05g0520200	2.04	SC-HT:1.00	2017-01-07		LOC_Os04g04020	na
1103	LOC_Os12g44330	no_paralog	Os12g0640800	2.04	SC-HT:1.00	2017-01-07		LOC_Os04g04020	protein amino acid phosphorylation;phosphorylation
1104	LOC_Os02g51900	LOC_Os06g11710	Os02g0755500	2.04	CE-CX:1.00	2017-01-07		LOC_Os09g39670	metabolic process
1105	LOC_Os05g33150	no_paralog	Os05g0399700	2.04	OS-CX:1.00	2017-01-07		LOC_Os12g36430	polysaccharide catabolic process;carbohydrate metabolic process;chitin catabolic process;defense response;metabolic process;jasmonic acid and ethylene-dependent systemic resistance, ethylene mediated signaling pathway;cell wall macromolecule catabolic process;response to cadmium ion;defense response to fungus
1106	LOC_Os08g37904	no_paralog	Os08g0485600	2.04	OS-CX:1.00	2017-01-07		LOC_Os03g57300	na
1107	LOC_Os05g19270	no_paralog	Os05g0274200	2.04	AT-CX:1.00	2017-01-07		LOC_Os02g45250	mismatch repair;negative regulation of reciprocal meiotic recombination;pyrimidine dimer repair
1108	LOC_Os04g44354	LOC_Os02g42280	Os04g0525100,Os04g0525200	2.04	CE-CX:1.00	2017-01-07		LOC_Os09g39670	metabolic process
1109	LOC_Os01g19529	no_paralog	Os01g0301500	2.04	OS-CX:1.00	2017-01-07		LOC_Os12g36430	na
1110	LOC_Os10g42710	no_paralog	Os10g0577800	2.04	OS-CX:1.00	2017-01-07		LOC_Os03g57300	na
1111	LOC_Os08g34370	no_paralog	na	2.03	AT-CX:1.00	2017-01-07		LOC_Os02g45250	na
1112	LOC_Os02g39050	no_paralog	Os02g0602500	2.03	OS-CX:1.00	2017-01-07		LOC_Os03g57300	na
1113	LOC_Os03g01970	no_paralog	Os03g0110400	2.03	OS-CX:1.00	2017-01-07		LOC_Os03g57300	mRNA export from nucleus;production of ta-siRNAs involved in RNA interference;gene silencing by RNA;defense response to fungus
1114	LOC_Os06g05160	no_paralog	Os06g0143700	2.03	SC-CX:1.00	2017-01-07		LOC_Os04g04020	transport;sulfate transport;transmembrane transport
1115	LOC_Os09g06499	no_paralog	Os09g0240500	2.03	SC-CX:1.00	2017-01-07		LOC_Os04g04020	sulfate transport;transmembrane transport
1116	LOC_Os03g46330	no_paralog	Os03g0666100	2.03	AT-CX:1.00	2017-01-07		LOC_Os04g04020	mitotic cell cycle;cytokinesis by cell plate formation;establishment of planar polarity;regionalization;gluconeogenesis;endocytosis;cytoskeleton organization;sister chromatid cohesion;cell adhesion;embryonic development ending in seed dormancy;unidimensional cell growth;embryonic pattern specification;organ morphogenesis;tissue development;longitudinal axis specification;meristem initiation;prima…
1117	LOC_Os01g35830	no_paralog	Os01g0539900	2.03	OS-CX:1.00	2017-01-07		LOC_Os03g57300	na
1118	LOC_Os10g27190	no_paralog	Os10g0411800	2.02	SC-HT:1.00	2017-01-07		LOC_Os04g04020	translation;ribosomal small subunit assembly;translational elongation
1119	LOC_Os03g61970	no_paralog	Os03g0836000	2.02	SC-CX:1.00	2017-01-07		LOC_Os04g04020	na
1120	LOC_Os01g06020	no_paralog	Os01g0153400	2.02	AT-CX:1.00	2017-01-07		LOC_Os03g57300	rRNA processing;tRNA metabolic process;translation;tRNA aminoacylation for protein translation;chloroplast organization;ovule development
1121	LOC_Os01g53460	no_paralog	Os01g0736300	2.02	CE-CX:1.00	2017-01-07		LOC_Os09g39670	metabolic process
1122	LOC_Os01g16890	LOC_Os01g59730 LOC_Os05g41110	Os01g0276000	2.02	DR-CX:1.00	2017-01-07		LOC_Os04g04020	translation;response to fungus
1123	LOC_Os06g33549	no_paralog	Os06g0526800	2.02	SC-GT:1.00	2017-01-07		LOC_Os04g04020	protein amino acid dephosphorylation
1124	LOC_Os02g51910	no_paralog	Os02g0755600	2.02	CE-CX:1.00	2017-01-07		LOC_Os09g39670	metabolic process
1125	LOC_Os01g25320	LOC_Os12g36180	Os01g0355500	2.02	OS-CX:1.00	2017-01-07		LOC_Os03g57300	na
1126	LOC_Os03g06900	no_paralog	Os03g0165000	2.02	AT-CX:1.00	2017-01-07		LOC_Os02g45250	DNA topological change;chromosome segregation;resolution of meiotic recombination intermediates;meiosis;mitosis;DNA repair
1127	LOC_Os05g45090	no_paralog	Os05g0526900	2.02	CE-CX:1.00	2017-01-07		LOC_Os09g39670	metabolic process
1128	LOC_Os03g59760	no_paralog	Os03g0812200	2.02	AT-CX:1.00	2017-01-07		LOC_Os03g57300	na
1129	LOC_Os02g01070	no_paralog	Os02g0100700	2.02	AT-CX:1.00	2017-01-07		LOC_Os02g45250	protein amino acid glycosylation;cell-matrix adhesion
1130	LOC_Os05g41060	LOC_Os01g59790	Os05g0489600	2.01	SC-CX:1.00	2017-01-07		LOC_Os04g04020	small GTPase mediated signal transduction;response to cadmium ion;protein amino acid ADP-ribosylation;transport;intracellular protein transport;protein transport;vesicle-mediated transport
1131	LOC_Os02g47590	no_paralog	Os02g0704800	2.01	OS-GN:1.00	2017-01-07		LOC_Os06g36850	purine nucleotide biosynthetic process;cellular amino acid metabolic process;ornithine metabolic process;ovule development
1132	LOC_Os10g36650	no_paralog	Os10g0510000	2.01	SC-CX:1.00	2017-01-07		LOC_Os04g04020	na
1133	LOC_Os02g10490	no_paralog	Os02g0198400	2.01	OS-CX:1.00	2017-01-07		LOC_Os12g36430	na
1134	LOC_Os03g14840	no_paralog	Os03g0253200	2.01	DM-CX:1.00	2017-01-07		LOC_Os04g04020	protein amino acid phosphorylation;auxin polar transport;root development;cotyledon development
1135	LOC_Os10g35294	LOC_Os04g58160	Os10g0495900	2.01	OS-CX:1.00	2017-01-07		LOC_Os04g04020	na
1136	LOC_Os04g32330	LOC_Os02g31040	Os04g0394200	2.01	SC-GT:1.00	2017-01-07		LOC_Os09g39670	tricarboxylic acid cycle;response to oxidative stress;metabolic process
1137	LOC_Os04g54340	LOC_Os08g08030	Os04g0635900	2.01	DM-HT:1.00	2017-01-07		LOC_Os02g45250	DNA metabolic process;double-strand break repair;DNA repair;response to DNA damage stimulus;meiosis
1138	LOC_Os05g13580	no_paralog	Os05g0223000	2.01	AT-CX:1.00	2017-01-07		LOC_Os03g57300	na
1139	LOC_Os01g64910	no_paralog	Os01g0869400	2.01	CE-CX:1.00	2017-01-07		LOC_Os09g39670	metabolic process
1140	LOC_Os05g38800	LOC_Os05g03110	Os05g0463400	2	OS-CX:1.00	2017-01-07		LOC_Os03g57300	oxidation reduction
1141	LOC_Os03g44210	no_paralog	Os03g0644200	2	AT-CX:1.00	2017-01-07		LOC_Os04g04020	na
1142	LOC_Os08g36740	LOC_Os06g10820 LOC_Os09g28210	Os08g0471401	2	AT-CX:1.00	2017-01-07		LOC_Os02g45250	na
1143	LOC_Os01g21850	no_paralog	Os01g0321700	2	OS-CX:1.00	2017-01-07		LOC_Os03g57300	transport;intracellular protein transport;ER to Golgi vesicle-mediated transport;protein transport
1144	LOC_Os11g05320	LOC_Os12g05394	Os11g0150700	2	DM-CX:1.00	2017-01-07		LOC_Os04g04020	protein amino acid phosphorylation;phosphorylation
1145	LOC_Os03g05330	no_paralog	Os03g0146600	2	OS-CX:1.00	2017-01-07		LOC_Os03g57300	protein amino acid glycosylation
1146	LOC_Os10g41030	no_paralog	Os10g0559600,Os10g0559700	2	AT-CX:1.00	2017-01-07		LOC_Os03g57300	microtubule cytoskeleton organization;cytokinesis by cell plate formation;gravitropism
1147	LOC_Os04g54790	no_paralog	Os04g0640500	1.99	AT-CX:1.00	2017-01-07		LOC_Os03g57300	protein amino acid phosphorylation
1148	LOC_Os03g50760	no_paralog	Os03g0715600	1.99	OS-CX:1.00	2017-01-07		LOC_Os12g36430	na
1149	LOC_Os09g31130	LOC_Os08g39370	Os09g0484900	1.99	SC-CX:1.00	2017-01-07		LOC_Os04g04020	sodium ion transport;transmembrane transport;malate transmembrane transport
1150	LOC_Os03g45320	no_paralog	Os03g0655700	1.99	OS-CX:1.00	2017-01-07		LOC_Os09g39670	branched chain family amino acid biosynthetic process;leucine biosynthetic process;oxidation reduction;response to salt stress;glucosinolate biosynthetic process
1151	LOC_Os12g43370	no_paralog	Os12g0628500	1.99	SC-CX:1.00	2017-01-07		LOC_Os04g04020	proteolysis;fatty acid biosynthetic process;cellular process;oxidation reduction
1152	LOC_Os12g13460	no_paralog	Os12g0236900	1.99	OS-CX:1.00	2017-01-07		LOC_Os09g39670	na
1153	LOC_Os01g67110	no_paralog	Os01g0896400	1.99	AT-CX:1.00	2017-01-07		LOC_Os09g39670	na
1154	LOC_Os04g13170	no_paralog	Os04g0208600	1.98	OS-CX:1.00	2017-01-07		LOC_Os12g36430	na
1155	LOC_Os03g53280	no_paralog	Os03g0744650,Os03g0744675	1.98	AT-CX:1.00	2017-01-07		LOC_Os04g04020	multidimensional cell growth;vacuole organization;trichome morphogenesis;response to abscisic acid stimulus
1156	LOC_Os10g36470	no_paralog	Os10g0508400	1.98	DR-CX:1.00	2017-01-07		LOC_Os04g04020	proteolysis;cellular process;vernalization response;protein processing;N-terminal protein amino acid modification;anthocyanin accumulation in tissues in response to UV light;carpel development
1157	LOC_Os05g43390	LOC_Os01g56600	Os05g0509500	1.98	SC-GT:1.00	2017-01-07		LOC_Os04g04020	GTP catabolic process;SRP-dependent cotranslational protein targeting to membrane
1158	LOC_Os08g04580	no_paralog	Os08g0140700,Os08g0140850	1.98	OS-CX:1.00	2017-01-07		LOC_Os09g23200	na
1159	LOC_Os04g32650	no_paralog	Os04g0398300	1.98	CE-CX:1.00	2017-01-07		LOC_Os04g04020	glycyl-tRNA aminoacylation;response to cadmium ion
1160	LOC_Os04g43300	no_paralog	Os04g0512400	1.97	AT-CX:1.00	2017-01-07		LOC_Os02g45250	DNA repair;protein ubiquitination
1161	LOC_Os12g08170	no_paralog	Os12g0182200	1.97	OS-GN:1.00	2017-01-07		LOC_Os06g36850	acetyl-CoA metabolic process;metabolic process;embryonic development ending in seed dormancy;sterol biosynthetic process;brassinosteroid biosynthetic process
1162	LOC_Os12g06660	LOC_Os11g06390	Os12g0163700	1.97	SC-CX:1.00	2017-01-07		LOC_Os04g04020	na
1163	LOC_Os07g43390	no_paralog	Os07g0627000	1.97	OS-GN:1.00	2017-01-07		LOC_Os06g36850	maltose catabolic process;carbohydrate metabolic process;starch catabolic process;glucose metabolic process
1164	LOC_Os03g47780	no_paralog	Os03g0681700	1.97	SC-HT:1.00	2017-01-07		LOC_Os04g04020	long-day photoperiodism
1165	LOC_Os01g43100	LOC_Os05g50970	Os01g0618200	1.97	SC-GT:1.00	2017-01-07		LOC_Os04g04020	protein amino acid dephosphorylation
1166	LOC_Os01g27940	no_paralog	Os01g0377500	1.96	OS-PG:1.00	2017-01-07		LOC_Os03g57300	regulation of cyclin-dependent protein kinase activity;regulation of transcription, DNA-dependent;RNA processing;response to salt stress;stomatal lineage progression;post-translational protein modification;positive regulation of transcription, DNA-dependent;photoperiodism, flowering;regulation of cell cycle;cell cycle;cell division
1167	LOC_Os01g62244	LOC_Os05g38550	Os01g0839700	1.96	SC-CX:1.00	2017-01-07		LOC_Os04g04020	na
1168	LOC_Os05g38550	LOC_Os01g62244	Os05g0460200	1.96	SC-CX:1.00	2017-01-07		LOC_Os04g04020	ubiquitin-dependent protein catabolic process
1169	LOC_Os07g11000	no_paralog	Os07g0211101,Os07g0211200	1.96	AT-CX:1.00	2017-01-07		LOC_Os04g04020	phenylpropanoid metabolic process
1170	LOC_Os12g04770	no_paralog	Os12g0141800	1.96	OS-CX:1.00	2017-01-07		LOC_Os12g36430	na
1171	LOC_Os01g53330	LOC_Os05g45080	Os01g0734600	1.96	CE-CX:1.00	2017-01-07		LOC_Os09g39670	metabolic process
1172	LOC_Os09g36090	no_paralog	Os09g0530500,Os09g0530600	1.96	OS-CX:1.00	2017-01-07		LOC_Os03g57300	na
1173	LOC_Os10g28330	no_paralog	Os10g0419200	1.96	DM-CX:1.00	2017-01-07		LOC_Os04g04020	na
1174	LOC_Os03g61140	no_paralog	Os03g0826700	1.96	AT-CX:1.00	2017-01-07		LOC_Os03g57300	na
1175	LOC_Os03g50390	no_paralog	Os03g0711800	1.96	OS-CX:1.00	2017-01-07		LOC_Os03g57300	protein amino acid phosphorylation;phosphorylation;protein amino acid autophosphorylation
1176	LOC_Os03g50885	no_paralog	Os03g0718100	1.96	SC-CX:1.00	2017-01-07		LOC_Os04g04020	na
1177	LOC_Os08g44550	no_paralog	Os08g0559800	1.96	OS-CX:1.00	2017-01-07		LOC_Os12g36430	na
1178	LOC_Os02g14540	no_paralog	na	1.95	CE-CX:1.00	2017-01-07		LOC_Os09g39670	na
1179	LOC_Os08g43190	no_paralog	Os08g0545200	1.95	CE-CX:1.00	2017-01-07		LOC_Os09g39670	oxidation reduction
1180	LOC_Os01g27170	no_paralog	Os01g0369300	1.95	OS-CX:1.00	2017-01-07		LOC_Os12g36430	transport;ion transport;potassium ion transport;response to external stimulus
1181	LOC_Os03g15040	no_paralog	Os03g0255400	1.95	AT-CX:1.00	2017-01-07		LOC_Os02g45250	na
1182	LOC_Os07g04240	no_paralog	Os07g0134800	1.95	SC-GT:1.00	2017-01-07		LOC_Os09g39670	oxidation reduction;tricarboxylic acid cycle;electron transport chain
1183	LOC_Os08g31430	no_paralog	Os08g0406600	1.95	OS-CX:1.00	2017-01-07		LOC_Os12g36430	na
1184	LOC_Os12g35630	no_paralog	Os12g0541500	1.95	OS-GN:1.00	2017-01-07		LOC_Os06g36850	translation;translational elongation;embryonic development ending in seed dormancy;chloroplast relocation;thylakoid membrane organization;carotenoid biosynthetic process;isopentenyl diphosphate biosynthetic process, mevalonate-independent pathway;ncRNA metabolic process;hydrogen peroxide catabolic process;response to cadmium ion
1185	LOC_Os01g60790	LOC_Os05g39960	Os01g0823300	1.95	DR-CX:1.00	2017-01-07		LOC_Os04g04020	translation
1186	LOC_Os03g43020	no_paralog	Os03g0628900	1.95	SC-GT:1.00	2017-01-07		LOC_Os09g39670	protein folding
1187	LOC_Os08g33440	LOC_Os09g24320	Os08g0431300	1.95	OS-GN:1.00	2017-01-07		LOC_Os06g36850	metabolic process
1188	LOC_Os02g51490	no_paralog	Os02g0750500	1.95	DR-CX:1.00	2017-01-07		LOC_Os04g04020	tRNA wobble uridine modification;metabolic process;tRNA methylation;methylation
1189	LOC_Os07g06070	no_paralog	Os07g0154900	1.95	OS-CX:1.00	2017-01-07		LOC_Os12g36430	na
1190	LOC_Os05g24970	no_paralog	Os05g0314100	1.95	OS-CX:1.00	2017-01-07		LOC_Os03g57300	RNA splicing
1191	LOC_Os09g29470	no_paralog	Os09g0470900	1.95	AT-CX:1.00	2017-01-07		LOC_Os02g45250	transcription, DNA-dependent
1192	LOC_Os08g23780	no_paralog	Os08g0327100	1.94	OS-CX:1.00	2017-01-07		LOC_Os02g45250	na
1193	LOC_Os03g60460	no_paralog	Os03g0819100	1.94	CE-CX:1.00	2017-01-07		LOC_Os09g39670	DNA replication;DNA methylation;proteolysis;cell proliferation;leukotriene biosynthetic process;histone H3-K9 methylation
1194	LOC_Os02g01980	no_paralog	Os02g0110000	1.94	OS-CX:1.00	2017-01-07		LOC_Os12g36430	very-long-chain fatty acid metabolic process;lipid metabolic process;cuticle development
1195	LOC_Os03g10340	no_paralog	Os03g0200500	1.94	SC-HT:1.00	2017-01-07		LOC_Os04g04020	translation
1196	LOC_Os04g40870	no_paralog	Os04g0485200	1.94	SC-GT:1.00	2017-01-07		LOC_Os09g39670	organ growth;protein complex disassembly
1197	LOC_Os01g10280	no_paralog	Os01g0199900	1.94	SC-HT:1.00	2017-01-07		LOC_Os04g04020	'de novo' IMP biosynthetic process;pollen development
1198	LOC_Os09g34214	no_paralog	Os09g0517900	1.94	CE-CX:1.00	2017-01-07		LOC_Os09g39670	metabolic process;salicylic acid metabolic process;shoot morphogenesis;benzoate metabolic process;cellular response to water deprivation;para-aminobenzoic acid metabolic process;cellular response to hydrogen peroxide;cellular response to abscisic acid stimulus;cellular hyperosmotic salinity response;indolebutyric acid metabolic process
1199	LOC_Os07g06190	no_paralog	Os07g0156467,Os07g0156732	1.94	AT-CX:1.00	2017-01-07		LOC_Os04g04020	response to oxidative stress;oxidation reduction
1200	LOC_Os07g06300	no_paralog	Os07g0157000,Os07g0157401	1.94	AT-CX:1.00	2017-01-07		LOC_Os04g04020	response to oxidative stress;oxidation reduction;establishment of planar polarity;positive regulation of abscisic acid mediated signaling pathway;callose deposition in cell wall during defense response;leaf senescence;cellular response to iron ion;regulation of stomatal movement;auxin polar transport;response to heat;negative regulation of defense response;root hair cell differentiation;defense r…
1201	LOC_Os01g05840	no_paralog	Os01g0151700	1.94	SC-GT:1.00	2017-01-07		LOC_Os04g04020	metabolic process;oxidation reduction;pollen tube growth
1202	LOC_Os03g19280	no_paralog	Os03g0305500	1.94	SC-HT:1.00	2017-01-07		LOC_Os09g39670	purine nucleotide biosynthetic process;nucleotide biosynthetic process;arginine biosynthetic process via ornithine
1203	LOC_Os01g71990	no_paralog	Os01g0948400	1.94	SC-HT:1.00	2017-01-07		LOC_Os09g39670	proline biosynthetic process;threonine catabolic process;cellular amino acid biosynthetic process;response to heat;response to salt stress;oxidation reduction;L-proline biosynthetic process
1204	LOC_Os02g50620	LOC_Os06g13720	Os02g0739600	1.94	SC-HT:1.00	2017-01-07		LOC_Os09g39670	glycolysis;metabolic process;response to salt stress;response to cadmium ion;oxidation reduction
1205	LOC_Os01g61710	no_paralog	Os01g0833700	1.94	SC-HT:1.00	2017-01-07		LOC_Os09g39670	transport;intracellular protein transport;retrograde vesicle-mediated transport, Golgi to ER;vesicle-mediated transport;protein transport
1206	LOC_Os09g09360	no_paralog	Os09g0266400	1.93	OS-CX:1.00	2017-01-07		LOC_Os03g57300	GPI anchor metabolic process;intracellular protein transport
1207	LOC_Os01g59790	LOC_Os05g41060	Os01g0813400	1.93	SC-CX:1.00	2017-01-07		LOC_Os04g04020	small GTPase mediated signal transduction;response to cadmium ion;transport;protein transport;vesicle-mediated transport
1208	LOC_Os03g60939	no_paralog	Os03g0824400	1.93	SC-CX:1.00	2017-01-07		LOC_Os04g04020	protein amino acid glycosylation;cellulose biosynthetic process;Golgi vesicle transport;response to ammonium ion
1209	LOC_Os09g34250	no_paralog	Os09g0518200	1.93	CE-CX:1.00	2017-01-07		LOC_Os09g39670	metabolic process;salicylic acid metabolic process;shoot morphogenesis;benzoate metabolic process;glucosinolate biosynthetic process;cellular response to water deprivation;defense response to bacterium;para-aminobenzoic acid metabolic process;callose deposition in cell wall during defense response;cellular response to hydrogen peroxide;cellular response to abscisic acid stimulus;cellular hyperosm…
1210	LOC_Os11g07910	LOC_Os12g07670	Os11g0181100	1.93	OS-CX:1.00	2017-01-07		LOC_Os04g04020	na
1211	LOC_Os09g30320	LOC_Os08g38810	Os09g0480900,Os09g0481000	1.93	OS-CX:1.00	2017-01-07		LOC_Os12g36430	na
1212	LOC_Os02g49670	no_paralog	Os02g0729300	1.93	OS-CX:1.00	2017-01-07		LOC_Os04g04020	na
1213	LOC_Os04g32880	no_paralog	Os04g0401300	1.93	SC-GT:1.00	2017-01-07		LOC_Os04g04020	na
1214	LOC_Os09g29420	no_paralog	Os09g0469900	1.92	OS-GN:1.00	2017-01-07		LOC_Os06g36850	tRNA modification;tRNA processing;queuosine biosynthetic process
1215	LOC_Os03g04120	no_paralog	Os03g0133500	1.92	CE-CX:1.00	2017-01-07		LOC_Os09g39670	metabolic process
1216	LOC_Os01g17020	no_paralog	Os01g0277700	1.92	OS-CX:1.00	2017-01-07		LOC_Os03g57300	na
1217	LOC_Os01g41450	no_paralog	Os01g0598000	1.92	CE-CX:1.00	2017-01-07		LOC_Os09g39670	metabolic process
1218	LOC_Os04g46894	no_paralog	Os04g0555600	1.92	AT-CX:1.00	2017-01-07		LOC_Os04g04020	na
1219	LOC_Os02g51880	no_paralog	Os02g0755200	1.92	AT-CX:1.00	2017-01-07		LOC_Os09g39670	chromatin modification;histone deacetylation;root development;histone H3-K4 methylation;oxidation reduction
1220	LOC_Os12g05609	no_paralog	Os12g0152200	1.92	OS-CX:1.00	2017-01-07		LOC_Os12g36430	na
1221	LOC_Os10g41150	no_paralog	Os10g0560900	1.92	SC-CX:1.00	2017-01-07		LOC_Os04g04020	biosynthetic process;biotin biosynthetic process
1222	LOC_Os11g28990	no_paralog	Os11g0479300	1.91	AT-CX:1.00	2017-01-07		LOC_Os04g04020	na
1223	LOC_Os05g04330	no_paralog	Os05g0133900	1.91	AT-CX:1.00	2017-01-07		LOC_Os04g04020	DNA methylation;methylation
1224	LOC_Os02g38900	LOC_Os04g40880	Os02g0601100	1.91	OS-CX:1.00	2017-01-07		LOC_Os04g04020	na
1225	LOC_Os01g53779	no_paralog	Os01g0740300	1.91	OS-CX:1.00	2017-01-07		LOC_Os12g36430	na
1226	LOC_Os10g03830	no_paralog	Os10g0127700	1.91	AT-CX:1.00	2017-01-07		LOC_Os03g57300	na
1227	LOC_Os05g32570	no_paralog	Os05g0392000	1.91	OS-CX:1.00	2017-01-07		LOC_Os04g04020	na
1228	LOC_Os04g32670	no_paralog	Os04g0398600	1.91	OS-CX:1.00	2017-01-07		LOC_Os12g36430	na
1229	LOC_Os04g46384	no_paralog	Os04g0549500	1.91	OS-CX:1.00	2017-01-07		LOC_Os12g36430	na
1230	LOC_Os11g02320	LOC_Os12g02260	Os11g0114700	1.91	OS-CX:1.00	2017-01-07		LOC_Os04g04020	na
1231	LOC_Os11g35400	no_paralog	Os11g0558300	1.91	OS-CX:1.00	2017-01-07		LOC_Os12g36430	metabolic process;long-chain fatty acid metabolic process;defense response to insect;fatty acid metabolic process;fatty acid biosynthetic process;wax biosynthetic process;cutin biosynthetic process;lateral root formation;defense response to fungus
1232	LOC_Os08g02250	no_paralog	Os08g0115200	1.91	AT-CX:1.00	2017-01-07		LOC_Os02g45250	na
1233	LOC_Os01g56510	no_paralog	Os01g0771900	1.9	OS-GN:1.00	2017-01-07		LOC_Os06g36850	carbohydrate metabolic process
1234	LOC_Os02g03870	no_paralog	Os02g0131400	1.9	OS-GN:1.00	2017-01-07		LOC_Os06g36850	carbohydrate metabolic process
1235	LOC_Os05g37700	no_paralog	Os05g0449600	1.9	OS-GN:1.00	2017-01-07		LOC_Os06g36850	carbohydrate metabolic process
1236	LOC_Os03g53790	no_paralog	Os03g0749100	1.9	OS-GN:1.00	2017-01-07		LOC_Os06g36850	carbohydrate metabolic process
1237	LOC_Os03g53860	no_paralog	Os03g0749500	1.9	OS-GN:1.00	2017-01-07		LOC_Os06g36850	carbohydrate metabolic process
1238	LOC_Os03g53800	no_paralog	Os03g0749300	1.9	OS-GN:1.00	2017-01-07		LOC_Os06g36850	carbohydrate metabolic process
1239	LOC_Os07g10600	LOC_Os03g59290	Os07g0206700	1.9	SC-GT:1.00	2017-01-07		LOC_Os09g39670	acetyl-CoA metabolic process;polyamine catabolic process;steroid biosynthetic process;metabolic process;response to wounding;phenylpropanoid metabolic process;embryonic development ending in seed dormancy;coumarin biosynthetic process;sterol biosynthetic process;brassinosteroid biosynthetic process;pentacyclic triterpenoid biosynthetic process;methylation;cellular amino acid derivative biosynthet…
1240	LOC_Os07g47630	LOC_Os03g22380 LOC_Os05g30140	Os07g0673500	1.9	AT-CX:1.00	2017-01-07		LOC_Os02g45250	na
1241	LOC_Os04g32190	no_paralog	Os04g0392300	1.9	OS-CX:1.00	2017-01-07		LOC_Os12g36430	na
1242	LOC_Os04g55230	no_paralog	Os04g0645100	1.9	OS-PG:1.00	2017-01-07		LOC_Os03g57300	na
1243	LOC_Os11g05130	no_paralog	Os11g0148700	1.9	OS-CX:1.00	2017-01-07		LOC_Os04g04020	na
1244	LOC_Os05g04850	no_paralog	Os05g0140500	1.9	AT-CX:1.00	2017-01-07		LOC_Os02g45250	RNA processing
1245	LOC_Os08g29650	no_paralog	Os08g0385900	1.9	AT-CX:1.00	2017-01-07		LOC_Os02g45250	na
1246	LOC_Os08g37960	no_paralog	Os08g0486200	1.9	AT-CX:1.00	2017-01-07		LOC_Os02g45250	na
1247	LOC_Os06g47680	no_paralog	Os06g0691900	1.9	OS-CX:1.00	2017-01-07		LOC_Os12g36430	na
1248	LOC_Os01g09590	no_paralog	Os01g0191900	1.9	OS-CX:1.00	2017-01-07		LOC_Os09g39670	na
1249	LOC_Os04g56360	no_paralog	Os04g0658700	1.9	OS-CX:1.00	2017-01-07		LOC_Os12g36430	protein amino acid phosphorylation;phosphorylation
1250	LOC_Os01g43280	no_paralog	Os01g0620800	1.89	CE-CX:1.00	2017-01-07		LOC_Os09g39670	metabolic process
1251	LOC_Os03g03710	no_paralog	Os03g0129200	1.89	AT-CX:1.00	2017-01-07		LOC_Os02g45250	protein amino acid glycosylation
1252	LOC_Os02g07160	no_paralog	Os02g0168100	1.89	CE-CX:1.00	2017-01-07		LOC_Os09g39670	aromatic amino acid family metabolic process;vitamin E biosynthetic process;plastoquinone biosynthetic process;carotenoid biosynthetic process;oxidation reduction
1253	LOC_Os02g28900	no_paralog	Os02g0490500	1.89	CE-CX:1.00	2017-01-07		LOC_Os09g39670	metabolic process
1254	LOC_Os03g52340	no_paralog	Os03g0733800	1.89	SC-CX:1.00	2017-01-07		LOC_Os04g04020	protein folding;oxidation reduction
1255	LOC_Os04g36700	no_paralog	Os04g0444600	1.89	OS-CX:1.00	2017-01-07		LOC_Os03g57300	response to cadmium ion
1256	LOC_Os04g51610	LOC_Os02g08010	Os04g0605500	1.89	DM-HT:1.00	2017-01-07		LOC_Os03g57300	cation transport;single fertilization;pollen development;response to nematode;inflorescence morphogenesis;shoot development;calcium ion transmembrane transport
1257	LOC_Os10g34670	no_paralog	Os10g0488100	1.89	SC-GT:1.00	2017-01-07		LOC_Os09g39670	protein folding
1258	LOC_Os03g51220	no_paralog	Os03g0722100	1.89	OS-CX:1.00	2017-01-07		LOC_Os03g57300	na
1259	LOC_Os01g39970	LOC_Os06g37620	Os01g0581400	1.89	OS-CX:1.00	2017-01-07		LOC_Os12g36430	protein amino acid phosphorylation;response to stress;phosphorylation;pollen tube growth
1260	LOC_Os03g36540	no_paralog	Os03g0563300	1.89	OS-GN:1.00	2017-01-07		LOC_Os09g39670	ATP catabolic process;porphyrin biosynthetic process;photosynthesis;chlorophyll biosynthetic process
1261	LOC_Os05g51470	LOC_Os01g40450	Os05g0592300	1.89	AT-CX:1.00	2017-01-07		LOC_Os02g45250	oxidation reduction
1262	LOC_Os05g24020	no_paralog	Os05g0306000	1.89	AT-CX:1.00	2017-01-07		LOC_Os02g45250	protein amino acid glycosylation;transport
1263	LOC_Os03g02900	LOC_Os02g45850 LOC_Os10g39190 LOC_Os04g49230	Os03g0120900	1.89	AT-CX:1.00	2017-01-07		LOC_Os02g45250	transcription, DNA-dependent;regulation of transcription, DNA-dependent
1264	LOC_Os12g30490	no_paralog	Os12g0488600	1.88	OS-CX:1.00	2017-01-07		LOC_Os09g23200	na
1265	LOC_Os03g04130	no_paralog	Os03g0133800	1.88	CE-CX:1.00	2017-01-07		LOC_Os09g39670	metabolic process
1266	LOC_Os12g31480	no_paralog	Os12g0498700	1.88	SC-GT:1.00	2017-01-07		LOC_Os09g39670	GPI anchor biosynthetic process
1267	LOC_Os12g21798	no_paralog	Os12g0406200	1.88	SC-HT:1.00	2017-01-07		LOC_Os04g04020	translation
1268	LOC_Os04g53170	no_paralog	Os04g0623100	1.88	AT-CX:1.00	2017-01-07		LOC_Os02g45250	na
1269	LOC_Os01g12130	LOC_Os05g12320	Os01g0220700	1.88	OS-CX:1.00	2017-01-07		LOC_Os12g36430	na
1270	LOC_Os06g05900	no_paralog	Os06g0152300	1.88	OS-GN:1.00	2017-01-07		LOC_Os06g36850	ubiquinone biosynthetic process;methylation
1271	LOC_Os05g44760	LOC_Os01g53930	Os05g0522500	1.88	DR-CX:1.00	2017-01-07		LOC_Os04g04020	carbohydrate metabolic process;glycolysis;hexokinase-dependent signaling;sugar mediated signaling pathway;glucose mediated signaling pathway;programmed cell death;phosphorylation;hexose catabolic process;glucose 6-phosphate metabolic process
1272	LOC_Os10g40020	no_paralog	Os10g0547900	1.87	SC-GT:1.00	2017-01-07		LOC_Os04g04020	metabolic process;oxidation reduction
1273	LOC_Os03g24220	no_paralog	Os03g0356700	1.87	AT-CX:1.00	2017-01-07		LOC_Os02g45250	cytoskeleton organization;actin filament severing;actin filament bundle assembly
1274	LOC_Os01g43270	no_paralog	na	1.87	CE-CX:1.00	2017-01-07		LOC_Os09g39670	na
1275	LOC_Os05g45200	no_paralog	Os05g0527900	1.87	CE-CX:1.00	2017-01-07		LOC_Os09g39670	metabolic process
1276	LOC_Os07g04520	LOC_Os03g56470	Os07g0137800	1.87	OS-CX:1.00	2017-01-07		LOC_Os12g36430	protein amino acid phosphorylation;root development;calcium-mediated signaling;seed germination;protein amino acid autophosphorylation
1277	LOC_Os06g13280	no_paralog	Os06g0240800	1.87	OS-CX:1.00	2017-01-07		LOC_Os12g36430	na
1278	LOC_Os01g32720	no_paralog	Os01g0510500	1.87	OS-CX:1.00	2017-01-07		LOC_Os04g04020	na
1279	LOC_Os08g06020	no_paralog	Os08g0156700	1.87	SC-GT:1.00	2017-01-07		LOC_Os04g04020	na
1280	LOC_Os10g35220	no_paralog	Os10g0495000	1.87	OS-CX:1.00	2017-01-07		LOC_Os03g57300	na
1281	LOC_Os12g06150	LOC_Os01g64410 LOC_Os11g05770 LOC_Os04g33870 LOC_Os05g36990	Os12g0158300	1.87	AT-CX:1.00	2017-01-07		LOC_Os03g57300	na
1282	LOC_Os03g11120	no_paralog	Os03g0209600	1.87	OS-GN:1.00	2017-01-07		LOC_Os06g36850	tRNA aminoacylation for protein translation;methionyl-tRNA aminoacylation;ovule development
1283	LOC_Os11g31340	no_paralog	Os11g0512100	1.87	OS-CX:1.00	2017-01-07		LOC_Os12g36430	regulation of transcription, DNA-dependent
1284	LOC_Os10g40030	no_paralog	Os10g0548000	1.87	SC-GT:1.00	2017-01-07		LOC_Os04g04020	metabolic process;oxidation reduction
1285	LOC_Os08g02190	no_paralog	Os08g0113800	1.87	OS-CX:1.00	2017-01-07		LOC_Os03g57300	na
1286	LOC_Os05g02240	no_paralog	Os05g0113300	1.87	SC-GT:1.00	2017-01-07		LOC_Os04g04020	protein targeting to vacuole;transport;cation transport;regulation of pH;cellular potassium ion homeostasis;water homeostasis;transmembrane transport
1287	LOC_Os03g61760	no_paralog	Os03g0833300	1.87	OS-CX:1.00	2017-01-07		LOC_Os03g57300	transcription, DNA-dependent;regulation of transcription, DNA-dependent
1288	LOC_Os05g29900	no_paralog	Os05g0362300	1.86	OS-CX:1.00	2017-01-07		LOC_Os03g57300	na
1289	LOC_Os08g41810	no_paralog	Os08g0530200	1.86	SC-HT:1.00	2017-01-07		LOC_Os04g04020	translation
1290	LOC_Os09g34230	no_paralog	Os09g0518000	1.86	CE-CX:1.00	2017-01-07		LOC_Os09g39670	metabolic process
1291	LOC_Os02g55940	LOC_Os06g07896	Os02g0803200	1.86	AT-CX:1.00	2017-01-07		LOC_Os09g39670	translation
1292	LOC_Os03g17310	no_paralog	Os03g0281466,Os03g0281600	1.86	SC-GT:1.00	2017-01-07		LOC_Os09g39670	cation transport;manganese ion transport;response to manganese ion;cellular manganese ion homeostasis;response to cadmium ion
1293	LOC_Os01g47340	LOC_Os05g49300	Os01g0662600	1.86	OS-GN:1.00	2017-01-07		LOC_Os06g36850	iron-sulfur cluster assembly
1294	LOC_Os07g29770	no_paralog	Os07g0481000	1.86	OS-CX:1.00	2017-01-07		LOC_Os03g57300	na
1295	LOC_Os08g43380	no_paralog	Os08g0547200	1.86	AT-CX:1.00	2017-01-07		LOC_Os04g04020	regulation of Rab GTPase activity;positive regulation of Rab GTPase activity
1296	LOC_Os02g29090	no_paralog	Os02g0492500	1.85	OS-CX:1.00	2017-01-07		LOC_Os12g36430	na
1297	LOC_Os04g53370	no_paralog	Os04g0625200	1.85	SC-GT:1.00	2017-01-07		LOC_Os04g04020	metabolic process
1298	LOC_Os02g44510	no_paralog	Os02g0664200	1.85	OS-CX:1.00	2017-01-07		LOC_Os03g57300	protein amino acid glycosylation;plant-type hypersensitive response;systemic acquired resistance;response to salicylic acid stimulus;defense response signaling pathway, resistance gene-independent;carbohydrate biosynthetic process;response to endoplasmic reticulum stress;anthocyanin metabolic process
1299	LOC_Os08g06360	no_paralog	Os08g0160000	1.85	OS-CX:1.00	2017-01-07		LOC_Os03g57300	mRNA processing
1300	LOC_Os05g25194	no_paralog	Os05g0316100	1.85	OS-CX:1.00	2017-01-07		LOC_Os03g57300	metal ion transport;transmembrane transport
1301	LOC_Os01g65720	no_paralog	Os01g0879400	1.85	OS-CX:1.00	2017-01-07		LOC_Os03g57300	carbohydrate metabolic process
1302	LOC_Os01g08760	LOC_Os01g51920	Os01g0183000	1.85	SC-GT:1.00	2017-01-07		LOC_Os09g39670	phosphorylation;glycerophospholipid biosynthetic process
1303	LOC_Os05g45880	LOC_Os01g51920	Os05g0535400	1.85	SC-GT:1.00	2017-01-07		LOC_Os09g39670	phosphorylation;glycerophospholipid biosynthetic process
1304	LOC_Os02g54700	no_paralog	Os02g0788400	1.85	SC-HT:1.00	2017-01-07		LOC_Os09g39670	formation of translation preinitiation complex;translation;translational initiation;regulation of translational initiation
1305	LOC_Os01g54030	LOC_Os01g52500	Os01g0743500	1.85	SC-HT:1.00	2017-01-07		LOC_Os09g39670	malate metabolic process;oxidation reduction
1306	LOC_Os05g41180	LOC_Os01g59600	Os05g0490800	1.85	SC-HT:1.00	2017-01-07		LOC_Os09g39670	proteolysis involved in cellular protein catabolic process;proteolysis;ubiquitin-dependent protein catabolic process;response to cold;response to cadmium ion
1307	LOC_Os04g55860	no_paralog	Os04g0652900	1.85	DR-CX:1.00	2017-01-07		LOC_Os09g39670	na
1308	LOC_Os01g50030	LOC_Os05g47540	Os01g0695100	1.85	CE-CX:1.00	2017-01-07		LOC_Os09g39670	na
1309	LOC_Os02g18550	no_paralog	Os02g0287000	1.85	SC-HT:1.00	2017-01-07		LOC_Os04g04020	translation
1310	LOC_Os03g22610	no_paralog	Os03g0347800	1.84	OS-GN:1.00	2017-01-07		LOC_Os06g36850	na
1311	LOC_Os07g07690	LOC_Os03g53630	Os07g0173300,Os07g0173400	1.84	OS-CX:1.00	2017-01-07		LOC_Os03g57300	na
1312	LOC_Os05g17990	no_paralog	Os05g0264200	1.84	AT-CX:1.00	2017-01-07		LOC_Os03g57300	na
1313	LOC_Os09g19800	no_paralog	na	1.84	OS-GN:1.00	2017-01-07		LOC_Os06g36850	na
1314	LOC_Os05g06330	no_paralog	Os05g0155300	1.83	SC-GT:1.00	2017-01-07		LOC_Os09g39670	iron-sulfur cluster assembly
1315	LOC_Os06g23560	no_paralog	Os06g0343600	1.83	CE-CX:1.00	2017-01-07		LOC_Os09g39670	metabolic process
1316	LOC_Os07g30300	no_paralog	Os07g0486500	1.83	SC-GT:1.00	2017-01-07		LOC_Os04g04020	protein targeting to vacuole;signal transduction;vesicle-mediated transport;positive regulation of Rho GTPase activity;Golgi vesicle transport
1317	LOC_Os06g35814	LOC_Os01g54590 LOC_Os05g44070	Os06g0551400	1.83	SC-GT:1.00	2017-01-07		LOC_Os09g39670	small GTPase mediated signal transduction;protein transport;response to auxin stimulus;GTP catabolic process
1318	LOC_Os03g14980	no_paralog	Os03g0254700	1.83	OS-CX:1.00	2017-01-07		LOC_Os03g57300	response to auxin stimulus;jasmonic acid mediated signaling pathway;xylem and phloem pattern formation;primary shoot apical meristem specification
1319	LOC_Os09g32220	no_paralog	Os09g0497400	1.83	SC-GT:1.00	2017-01-07		LOC_Os04g04020	cell morphogenesis;cell growth;Golgi vesicle transport
1320	LOC_Os03g02100	no_paralog	Os03g0111700	1.83	OS-GN:1.00	2017-01-07		LOC_Os06g36850	na
1321	LOC_Os07g06940	no_paralog	Os07g0163500	1.83	OS-GN:1.00	2017-01-07		LOC_Os06g36850	rRNA processing;tRNA metabolic process;tRNA aminoacylation for protein translation;valyl-tRNA aminoacylation;regulation of translational fidelity;chloroplast organization;embryonic development ending in seed dormancy;thylakoid membrane organization;stomatal complex morphogenesis;vegetative to reproductive phase transition of meristem;iron-sulfur cluster assembly;mRNA modification;protein targetin…
1322	LOC_Os10g36210	no_paralog	Os10g0506200	1.83	OS-GN:1.00	2017-01-07		LOC_Os06g36850	tRNA aminoacylation for protein translation;valyl-tRNA aminoacylation;regulation of translational fidelity;embryonic development ending in seed dormancy
1323	LOC_Os03g21740	no_paralog	Os03g0335600	1.83	OS-GN:1.00	2017-01-07		LOC_Os06g36850	translation;tRNA aminoacylation for protein translation;valyl-tRNA aminoacylation;regulation of translational fidelity
1324	LOC_Os03g48850	no_paralog	Os03g0694900	1.83	OS-GN:1.00	2017-01-07		LOC_Os06g36850	tRNA aminoacylation for protein translation;valyl-tRNA aminoacylation;regulation of translational fidelity;embryonic development ending in seed dormancy
1325	LOC_Os01g50032	no_paralog	na	1.83	CE-CX:1.00	2017-01-07		LOC_Os09g39670	na
1326	LOC_Os03g53190	LOC_Os03g06670	Os03g0743400	1.83	SC-GT:1.00	2017-01-07		LOC_Os04g04020	nucleosome assembly;regulation of DNA methylation;regulation of gene expression;regulation of flower development;detection of temperature stimulus;flower development;defense response to bacterium
1327	LOC_Os04g22380	no_paralog	Os04g0291000	1.83	SC-GT:1.00	2017-01-07		LOC_Os04g04020	na
1328	LOC_Os01g50200	no_paralog	Os01g0697100	1.82	CE-CX:1.00	2017-01-07		LOC_Os09g39670	metabolic process;methylation
1329	LOC_Os12g30060	no_paralog	Os12g0485800	1.82	SC-GT:1.00	2017-01-07		LOC_Os09g39670	protein folding
1330	LOC_Os09g11250	LOC_Os08g25090	Os09g0284400	1.82	OS-GN:1.00	2017-01-07		LOC_Os06g36850	protein folding
1331	LOC_Os03g44620	LOC_Os12g42440 LOC_Os03g57340	Os03g0648400	1.82	SC-GT:1.00	2017-01-07		LOC_Os09g39670	protein folding;response to heat;regulation of ATPase activity;positive regulation of flower development;photoperiodism, flowering;response to salt stress
1332	LOC_Os05g08990	LOC_Os01g09000	Os05g0182800	1.82	OS-GN:1.00	2017-01-07		LOC_Os06g36850	translation;tRNA aminoacylation for protein translation;glutaminyl-tRNA aminoacylation;tRNA aminoacylation;ovule development
1333	LOC_Os01g09000	LOC_Os05g08990	Os01g0185200	1.82	OS-GN:1.00	2017-01-07		LOC_Os06g36850	translation;tRNA aminoacylation for protein translation;glutaminyl-tRNA aminoacylation;tRNA aminoacylation;ovule development
1334	LOC_Os04g08764	no_paralog	Os04g0169500	1.82	OS-CX:1.00	2017-01-07		LOC_Os02g45250	na
1335	LOC_Os04g22390	no_paralog	Os04g0291100	1.82	SC-GT:1.00	2017-01-07		LOC_Os04g04020	metabolic process;oxidation reduction
1336	LOC_Os01g56900	no_paralog	Os01g0776800	1.81	OS-CX:1.00	2017-01-07		LOC_Os03g57300	na
1337	LOC_Os04g48820	no_paralog	Os04g0577500	1.81	SC-GT:1.00	2017-01-07		LOC_Os04g04020	na
1338	LOC_Os09g38560	no_paralog	Os09g0558100	1.81	SC-HT:1.00	2017-01-07		LOC_Os04g04020	na
1339	LOC_Os08g30810	LOC_Os09g19790	Os08g0398700	1.81	OS-GN:1.00	2017-01-07		LOC_Os06g36850	proteolysis
1340	LOC_Os06g33530	LOC_Os02g15594	Os06g0526700	1.81	SC-GT:1.00	2017-01-07		LOC_Os04g04020	protein amino acid dephosphorylation
1341	LOC_Os12g32180	no_paralog	Os12g0506400	1.81	SC-GT:1.00	2017-01-07		LOC_Os04g04020	intra-Golgi vesicle-mediated transport
1342	LOC_Os07g48620	no_paralog	Os07g0685600	1.81	OS-CX:1.00	2017-01-07		LOC_Os12g36430	na
1343	LOC_Os03g50300	no_paralog	Os03g0710900	1.81	SC-GT:1.00	2017-01-07		LOC_Os04g04020	intra-Golgi vesicle-mediated transport;cellulose biosynthetic process;Golgi vesicle transport
1344	LOC_Os03g41070	no_paralog	na	1.81	OS-GN:1.00	2017-01-07		LOC_Os06g36850	na
1345	LOC_Os03g46650	LOC_Os03g51550	Os03g0669200	1.81	OS-CX:1.00	2017-01-07		LOC_Os03g57300	MAPKKK cascade;GTP catabolic process;regulation of transcription, DNA-dependent;protein targeting to membrane;cell communication;response to cold;response to bacterium;response to ethylene stimulus;response to abscisic acid stimulus;abscisic acid mediated signaling pathway;negative regulation of abscisic acid mediated signaling pathway;defense response to fungus, incompatible interaction;seed ger…
1346	LOC_Os05g24601	no_paralog	Os05g0311000	1.81	SC-HT:1.00	2017-01-07		LOC_Os09g39670	intracellular protein transport;retrograde vesicle-mediated transport, Golgi to ER;vesicle-mediated transport;transport;protein transport
1347	LOC_Os01g66360	no_paralog	Os01g0887100	1.81	OS-CX:1.00	2017-01-07		LOC_Os09g39670	isoprenoid biosynthetic process;isopentenyl diphosphate biosynthetic process, mevalonate-independent pathway
1348	LOC_Os09g35970	no_paralog	Os09g0529100	1.81	SC-GT:1.00	2017-01-07		LOC_Os04g04020	defense response to oomycetes;carbohydrate metabolic process;pentose-phosphate shunt;defense response to bacterium;cellular response to redox state
1349	LOC_Os12g18770	no_paralog	Os12g0285600	1.8	SC-GT:1.00	2017-01-07		LOC_Os04g04020	steroid metabolic process
1350	LOC_Os05g34640	LOC_Os01g66420	Os05g0419100	1.8	OS-CX:1.00	2017-01-07		LOC_Os03g57300	transcription, DNA-dependent;regulation of transcription, DNA-dependent;chromatin modification
1351	LOC_Os07g03690	no_paralog	Os07g0128800	1.8	OS-CX:1.00	2017-01-07		LOC_Os12g36430	na
1352	LOC_Os08g44330	no_paralog	Os08g0557500	1.8	OS-CX:1.00	2017-01-07		LOC_Os03g57300	reproduction;G2 phase of mitotic cell cycle;mitotic cell cycle;protein peptidyl-prolyl isomerization;regionalization;DNA methylation;DNA recombination;mitotic recombination;chromatin organization;regulation of transcription, DNA-dependent;RNA processing;mRNA export from nucleus;protein folding;protein import into nucleus;meiosis;reciprocal meiotic recombination;cell adhesion;embryo sac egg cell d…
1353	LOC_Os10g04110	no_paralog	Os10g0131000	1.8	OS-CX:1.00	2017-01-07		LOC_Os12g36430	defense response
1354	LOC_Os03g51140	no_paralog	Os03g0721200	1.8	OS-CX:1.00	2017-01-07		LOC_Os03g57300	intracellular protein transport;vesicle-mediated transport
1355	LOC_Os12g43100	no_paralog	Os12g0626100	1.8	SC-HT:1.00	2017-01-07		LOC_Os09g39670	peptidyl-lysine modification to hypusine;oxidation reduction
1356	LOC_Os02g49090	LOC_Os06g19660	Os02g0722800	1.79	DR-CX:1.00	2017-01-07		LOC_Os04g04020	mRNA catabolic process;leaf morphogenesis;deadenylation-independent decapping of nuclear-transcribed mRNA;root meristem specification;cellular response to auxin stimulus;post-embryonic development;primary shoot apical meristem specification
1357	LOC_Os08g09700	no_paralog	Os08g0196900	1.79	OS-CX:1.00	2017-01-07		LOC_Os12g36430	na
1358	LOC_Os05g39960	LOC_Os01g60790	Os05g0477300	1.79	DR-CX:1.00	2017-01-07		LOC_Os04g04020	translation
1359	LOC_Os06g30894	no_paralog	Os06g0505100,Os06g0505202	1.79	OS-CX:1.00	2017-01-07		LOC_Os03g57300	na
1360	LOC_Os02g57640	no_paralog	Os02g0822300	1.79	OS-CX:1.00	2017-01-07		LOC_Os03g57300	RNA splicing;regulation of viral protein levels in host cell
1361	LOC_Os11g40090	no_paralog	Os11g0615100	1.79	OS-CX:1.00	2017-01-07		LOC_Os03g57300	transcription, DNA-dependent
1362	LOC_Os01g59600	LOC_Os05g41180	Os01g0811100	1.79	SC-HT:1.00	2017-01-07		LOC_Os09g39670	proteolysis;ubiquitin-dependent protein catabolic process;response to cold;response to cadmium ion;proteolysis involved in cellular protein catabolic process
1363	LOC_Os12g19040	no_paralog	Os12g0288600	1.79	OS-CX:1.00	2017-01-07		LOC_Os03g57300	na
1364	LOC_Os03g46640	no_paralog	Os03g0669100	1.79	OS-GN:1.00	2017-01-07		LOC_Os06g36850	dUTP metabolic process;dUMP biosynthetic process;DNA-dependent DNA replication;DNA repair;nucleotide metabolic process;2'-deoxyribonucleotide metabolic process
1365	LOC_Os04g25150	no_paralog	Os04g0317400	1.78	OS-CX:1.00	2017-01-07		LOC_Os12g36430	na
1366	LOC_Os05g49300	LOC_Os01g47340	Os05g0568100	1.78	OS-GN:1.00	2017-01-07		LOC_Os06g36850	iron-sulfur cluster assembly
1367	LOC_Os01g16970	no_paralog	Os01g0276800	1.78	OS-CX:1.00	2017-01-07		LOC_Os03g57300	RNA splicing, via endonucleolytic cleavage and ligation;N-glycan processing;methionine biosynthetic process;cellulose biosynthetic process;defense response to bacterium;Golgi vesicle transport;phosphorylation
1368	LOC_Os02g05190	no_paralog	Os02g0144800	1.78	OS-CX:1.00	2017-01-07		LOC_Os12g36430	na
1369	LOC_Os06g02550	no_paralog	Os06g0116100	1.78	OS-CX:1.00	2017-01-07		LOC_Os04g04020	na
1370	LOC_Os10g35560	no_paralog	Os10g0498700	1.78	OS-CX:1.00	2017-01-07		LOC_Os03g57300	regulation of transcription, DNA-dependent;response to osmotic stress;cell adhesion;cold acclimation;trichome morphogenesis;regulation of ethylene mediated signaling pathway;vegetative to reproductive phase transition of meristem;protein desumoylation;circadian regulation of gene expression;actin nucleation;regulation of long-day photoperiodism, flowering;root hair cell differentiation;hydrogen p…
1371	LOC_Os06g14190	no_paralog	Os06g0252300	1.77	SC-CX:1.00	2017-01-07		LOC_Os04g04020	regulation of transcription, DNA-dependent;autophagy;response to symbiotic fungus;response to light intensity;response to salt stress;salicylic acid biosynthetic process;response to microbial phytotoxin;regulation of hydrogen peroxide metabolic process;defense response to bacterium
1372	LOC_Os03g07580	no_paralog	Os03g0172000	1.77	OS-CX:1.00	2017-01-07		LOC_Os03g57300	RNA splicing, via endonucleolytic cleavage and ligation;mRNA export from nucleus;protein import into nucleus;transport;methionine biosynthetic process;response to auxin stimulus;defense response signaling pathway, resistance gene-dependent;regulation of flower development;negative regulation of flower development;maintenance of meristem identity
1373	LOC_Os02g54340	LOC_Os06g09290	Os02g0784700	1.77	OS-GN:1.00	2017-01-07		LOC_Os06g36850	na
1374	LOC_Os06g07630	LOC_Os02g56000	Os06g0173100	1.77	OS-GN:1.00	2017-01-07		LOC_Os06g36850	embryo sac development;pollen development;glucose mediated signaling pathway;proteasomal protein catabolic process;protein catabolic process
1375	LOC_Os06g09290	LOC_Os02g54340	Os06g0192600	1.77	OS-GN:1.00	2017-01-07		LOC_Os06g36850	protein catabolic process
1376	LOC_Os05g38400	LOC_Os01g62500	Os05g0458400	1.77	OS-GN:1.00	2017-01-07		LOC_Os06g36850	proteolysis;protein catabolic process
1377	LOC_Os01g43150	no_paralog	Os01g0618800	1.77	OS-GN:1.00	2017-01-07		LOC_Os06g36850	proteolysis;protein catabolic process;ATP catabolic process;response to heat;PSII associated light-harvesting complex II catabolic process;glucosinolate biosynthetic process;regulation of protein localization
1378	LOC_Os06g51029	no_paralog	Os06g0725900	1.77	OS-GN:1.00	2017-01-07		LOC_Os06g36850	proteolysis;photoinhibition;protein catabolic process;cell cycle;cell division;ATP catabolic process
1379	LOC_Os02g10640	LOC_Os06g40560	Os02g0199900	1.77	OS-GN:1.00	2017-01-07		LOC_Os06g36850	protein catabolic process
1380	LOC_Os04g39190	no_paralog	Os04g0466100	1.77	OS-GN:1.00	2017-01-07		LOC_Os06g36850	ATP catabolic process
1381	LOC_Os06g39870	LOC_Os02g11050	Os06g0600100	1.77	OS-GN:1.00	2017-01-07		LOC_Os06g36850	protein catabolic process
1382	LOC_Os01g39250	no_paralog	Os01g0574400	1.77	OS-GN:1.00	2017-01-07		LOC_Os06g36850	proteolysis;cell division;protein catabolic process
1383	LOC_Os02g43350	no_paralog	Os02g0649700	1.77	OS-GN:1.00	2017-01-07		LOC_Os06g36850	proteolysis;protein catabolic process
1384	LOC_Os03g18690	LOC_Os07g49150	Os03g0298400	1.77	OS-GN:1.00	2017-01-07		LOC_Os06g36850	proteolysis;response to heat;meristem structural organization;leaf morphogenesis;root morphogenesis;maintenance of root meristem identity;protein catabolic process;meristem growth;proteasomal ubiquitin-dependent protein catabolic process;proteasome assembly;response to cadmium ion;root development;shoot development;phyllome development;root cap development;response to misfolded protein
1385	LOC_Os06g12370	no_paralog	Os06g0229000,Os06g0229066	1.77	OS-GN:1.00	2017-01-07		LOC_Os06g36850	proteolysis;protein catabolic process;ATP catabolic process;protein folding;response to heat;response to high light intensity;PSII associated light-harvesting complex II catabolic process;response to hydrogen peroxide
1386	LOC_Os01g62500	LOC_Os05g38400	Os01g0842600	1.77	OS-GN:1.00	2017-01-07		LOC_Os06g36850	proteolysis;protein catabolic process
1387	LOC_Os02g11050	LOC_Os06g39870	Os02g0205300	1.77	OS-GN:1.00	2017-01-07		LOC_Os06g36850	protein catabolic process
1388	LOC_Os06g45820	no_paralog	Os06g0669400	1.77	OS-GN:1.00	2017-01-07		LOC_Os06g36850	proteolysis;thylakoid membrane organization;photoinhibition;protein catabolic process;photosystem II repair
1389	LOC_Os02g21970	no_paralog	Os02g0325100	1.77	OS-GN:1.00	2017-01-07		LOC_Os06g36850	protein catabolic process;gluconeogenesis;ATP catabolic process;ubiquitin-dependent protein catabolic process;fatty acid beta-oxidation;ER to Golgi vesicle-mediated transport;cytoskeleton organization;toxin catabolic process;response to cytokinin stimulus;photorespiration;proteasomal protein catabolic process;amino acid import;proteasomal ubiquitin-dependent protein catabolic process;proteasome a…
1390	LOC_Os02g56000	LOC_Os06g07630	Os02g0803700	1.77	OS-GN:1.00	2017-01-07		LOC_Os06g36850	embryo sac development;pollen development;glucose mediated signaling pathway;proteasomal protein catabolic process;protein catabolic process
1391	LOC_Os07g49150	LOC_Os03g18690	Os07g0691800	1.77	OS-GN:1.00	2017-01-07		LOC_Os06g36850	response to heat;meristem structural organization;leaf morphogenesis;root morphogenesis;maintenance of root meristem identity;protein catabolic process;meristem growth;proteasomal ubiquitin-dependent protein catabolic process;proteasome assembly;response to cadmium ion;root development;shoot development;phyllome development;root cap development;response to misfolded protein;female gamete generati…
1392	LOC_Os01g39260	no_paralog	Os01g0574500	1.77	OS-GN:1.00	2017-01-07		LOC_Os06g36850	proteolysis;protein catabolic process
1393	LOC_Os05g40650	LOC_Os01g60140 LOC_Os11g03070 LOC_Os12g02840	Os05g0485000	1.76	SC-GT:1.00	2017-01-07		LOC_Os04g04020	transport;cation transport;transmembrane transport
1394	LOC_Os10g37280	LOC_Os04g45800	Os10g0516800	1.76	OS-CX:1.00	2017-01-07		LOC_Os03g57300	activation of protein kinase C activity by G-protein coupled receptor protein signaling pathway;metabolic process;phosphorylation;sphingolipid biosynthetic process
1395	LOC_Os09g03600	no_paralog	Os09g0123100	1.76	OS-CX:1.00	2017-01-07		LOC_Os03g57300	glucose catabolic process
1396	LOC_Os07g44180	LOC_Os03g25460	Os07g0635900	1.76	SC-HT:1.00	2017-01-07		LOC_Os04g04020	hyperosmotic salinity response;response to cold;response to water deprivation;response to salt stress;response to abscisic acid stimulus
1397	LOC_Os05g10580	no_paralog	Os05g0193900	1.76	OS-CX:1.00	2017-01-07		LOC_Os12g36430	ubiquitin-dependent protein catabolic process
1398	LOC_Os01g14370	no_paralog	Os01g0246100	1.76	OS-CX:1.00	2017-01-07		LOC_Os04g04020	regulation of transcription, DNA-dependent;histone acetylation;transcription, DNA-dependent;chromatin modification
1399	LOC_Os03g01900	no_paralog	Os03g0109500	1.76	SC-HT:1.00	2017-01-07		LOC_Os04g04020	ribosomal small subunit assembly;translation;translational elongation
1400	LOC_Os06g33570	LOC_Os02g15580	Os06g0527100	1.76	OS-CX:1.00	2017-01-07		LOC_Os04g04020	transport;ion transport;potassium ion transport;calcium ion transport;response to fungus;transmembrane transport
1401	LOC_Os02g42940	LOC_Os10g36350 LOC_Os04g45190	Os02g0643000	1.76	SC-GT:1.00	2017-01-07		LOC_Os04g04020	na
1402	LOC_Os08g21660	no_paralog	Os08g0308100	1.76	SC-HT:1.00	2017-01-07		LOC_Os09g39670	formation of translation preinitiation complex;translation;translational initiation;regulation of translational initiation;response to salt stress;response to cadmium ion
1403	LOC_Os01g21320	LOC_Os05g29990	Os01g0315800	1.76	OS-CX:1.00	2017-01-07		LOC_Os04g04020	D-xylose metabolic process;cellular metabolic process
1404	LOC_Os03g56970	no_paralog	Os03g0783000	1.75	OS-CX:1.00	2017-01-07		LOC_Os03g57300	chromatin organization;developmental process;multicellular organismal development;chromatin modification;floral organ abscission;anatomical structure morphogenesis;embryonic development ending in seed dormancy
1405	LOC_Os02g36264	no_paralog	Os02g0571800	1.75	OS-CX:1.00	2017-01-07		LOC_Os12g36430	defense response;metabolic process
1406	LOC_Os01g01640	no_paralog	Os01g0106200	1.75	SC-GT:1.00	2017-01-07		LOC_Os04g04020	retrograde vesicle-mediated transport, Golgi to ER
1407	LOC_Os10g38030	no_paralog	Os10g0524100	1.75	SC-GT:1.00	2017-01-07		LOC_Os04g04020	na
1408	LOC_Os03g61110	no_paralog	Os03g0826400	1.75	OS-CX:1.00	2017-01-07		LOC_Os03g57300	na
1409	LOC_Os10g04590	no_paralog	Os10g0135300	1.75	OS-CX:1.00	2017-01-07		LOC_Os04g04020	na
1410	LOC_Os10g41960	no_paralog	Os10g0569200	1.75	SC-HT:1.00	2017-01-07		LOC_Os04g04020	formation of translation preinitiation complex;translation;translational initiation;regulation of translational initiation
1411	LOC_Os01g69130	LOC_Os04g31190	Os01g0920400	1.75	OS-CX:1.00	2017-01-07		LOC_Os03g57300	GTP catabolic process
1412	LOC_Os07g46180	LOC_Os03g24339	Os07g0655500	1.75	OS-CX:1.00	2017-01-07		LOC_Os04g04020	na
1413	LOC_Os01g60140	LOC_Os11g03070 LOC_Os12g02840 LOC_Os05g40650	Os01g0817400	1.75	SC-GT:1.00	2017-01-07		LOC_Os04g04020	transport;cation transport;transmembrane transport
1414	LOC_Os06g13720	LOC_Os02g50620	Os06g0246500	1.75	SC-HT:1.00	2017-01-07		LOC_Os09g39670	glycolysis;metabolic process;response to salt stress;response to cadmium ion;oxidation reduction
1415	LOC_Os04g20474	no_paralog	Os04g0272700	1.75	OS-CX:1.00	2017-01-07		LOC_Os12g36430	metabolic process
1416	LOC_Os09g24100	no_paralog	Os09g0405900	1.74	OS-CX:1.00	2017-01-07		LOC_Os09g23200	na
1417	LOC_Os10g05720	no_paralog	Os10g0148000	1.74	OS-CX:1.00	2017-01-07		LOC_Os12g36430	proteolysis
1418	LOC_Os06g03830	no_paralog	Os06g0129100	1.74	SC-GT:1.00	2017-01-07		LOC_Os04g04020	metabolic process;oxidation reduction
1419	LOC_Os06g49460	no_paralog	Os06g0708300	1.74	SC-GT:1.00	2017-01-07		LOC_Os04g04020	retrograde vesicle-mediated transport, Golgi to ER
1420	LOC_Os10g27450	no_paralog	Os10g0414500	1.74	OS-GN:1.00	2017-01-07		LOC_Os06g36850	DNA-dependent DNA replication;metabolic process;toxin catabolic process;response to cyclopentenone;methylation
1421	LOC_Os05g16660	no_paralog	Os05g0256000	1.74	SC-HT:1.00	2017-01-07		LOC_Os09g39670	formation of translation preinitiation complex;translation;translational initiation;regulation of translational initiation;response to salt stress;response to cadmium ion

## Sheet: Supp Table S18 Trop jap RiceNet
Supp. Table S18. Loci from the tropical japonica panel predicted to be involved in networks related leaf rolling under drought
[Rank]	[ORF_ID]	[Paralogs]	[Symbol]	[score]	[Evidences(with_fractions_of_contribution)]	[#_linked_query/#_valid_query]		[Linked_query]	[GO_descriptions]
1	LOC_Os03g12300	no_paralog	Os03g0223700	12.5	HS-LC:0.27 SC-CC:0.27 SC-LC:0.21 SC-HT:0.14 SC-GT:0.12	2017-01-11		LOC_Os06g14750	positive regulation of phosphorylation
2	LOC_Os10g34180	no_paralog	Os10g0483000	8.79	OS-CX:0.53 AT-CX:0.47	2017-01-11		LOC_Os02g10810	response to salt stress
3	LOC_Os02g54470	no_paralog	Os02g0785800	8.58	AT-CX:0.52 OS-CX:0.48	2017-01-11		LOC_Os02g10810	translation
4	LOC_Os07g08660	LOC_Os03g58430	Os07g0184300	8.29	OS-CX:0.53 AT-CX:0.47	2017-01-11		LOC_Os02g10810	na
5	LOC_Os02g27760	no_paralog	Os02g0478600	8.15	AT-CX:0.57 OS-CX:0.43	2017-01-11		LOC_Os02g10810	translation
6	LOC_Os08g02400	no_paralog	Os08g0117200	8	AT-CX:0.57 OS-CX:0.43	2017-01-11		LOC_Os02g10810	translation;cytokinesis by cell plate formation;leaf morphogenesis;trichome morphogenesis
7	LOC_Os04g42270	no_paralog	Os04g0501000	7.94	AT-CX:0.53 OS-CX:0.47	2017-01-11		LOC_Os02g10810	translation;response to oxidative stress;response to cold;response to high light intensity
8	LOC_Os03g40180	no_paralog	Os03g0598800	7.7	AT-CX:0.54 OS-CX:0.46	2017-01-11		LOC_Os02g10810	translation
9	LOC_Os03g63410	no_paralog	Os03g0851100	7.7	AT-CX:0.45 OS-GN:0.29 OS-CX:0.26	2017-02-11		LOC_Os02g10810 LOC_Os02g10830	GTP catabolic process;translational elongation;pyrimidine ribonucleotide biosynthetic process;response to cadmium ion
10	LOC_Os10g41470	no_paralog	Os10g0564300	7.51	AT-CX:0.58 OS-CX:0.42	2017-01-11		LOC_Os02g10810	translation
11	LOC_Os08g23710	no_paralog	Os08g0326400	7.46	AT-CX:0.58 OS-CX:0.42	2017-01-11		LOC_Os02g10810	ribosome biogenesis
12	LOC_Os08g01750	no_paralog	Os08g0109100	7.42	SC-CC:0.45 SC-LC:0.36 SC-GT:0.19	2017-01-11		LOC_Os06g14750	cytoskeleton organization;unidimensional cell growth;plant-type cell wall biogenesis
13	LOC_Os10g41410	no_paralog	Os10g0563700	7.1	AT-CX:0.44 OS-CX:0.29 OS-GN:0.27	2017-02-11		LOC_Os02g10810 LOC_Os02g10830	nucleoside diphosphate phosphorylation;GTP biosynthetic process;UTP biosynthetic process;CTP biosynthetic process;phosphorylation
14	LOC_Os01g16890	LOC_Os01g59730 LOC_Os05g41110	Os01g0276000	7.09	OS-CX:0.53 AT-CX:0.47	2017-01-11		LOC_Os02g10810	translation;response to fungus
15	LOC_Os09g08430	no_paralog	Os09g0258600	7.03	AT-CX:0.59 OS-CX:0.41	2017-01-11		LOC_Os02g10810	translation
16	LOC_Os09g31180	no_paralog	Os09g0485900	7.01	AT-CX:0.56 OS-CX:0.44	2017-01-11		LOC_Os02g10810	translation;adaxial/abaxial pattern formation
17	LOC_Os05g27940	LOC_Os03g18570	Os05g0346300	7	AT-CX:0.53 OS-CX:0.47	2017-01-11		LOC_Os02g10810	translation;rRNA processing;ribosomal small subunit biogenesis
18	LOC_Os07g47710	LOC_Os03g22340	Os07g0674200	6.95	AT-CX:0.61 OS-CX:0.39	2017-01-11		LOC_Os02g10810	translation
19	LOC_Os02g30050	no_paralog	Os02g0503400	6.95	AT-CX:0.64 OS-CX:0.36	2017-01-11		LOC_Os02g10810	translation
20	LOC_Os08g13690	LOC_Os04g51630	Os08g0234000	6.89	OS-CX:0.52 AT-CX:0.48	2017-01-11		LOC_Os02g10810	na
21	LOC_Os03g13170	no_paralog	Os03g0234200	6.82	AT-CX:0.67 OS-CX:0.33	2017-01-11		LOC_Os02g10810	translation
22	LOC_Os03g37970	no_paralog	Os03g0576700	6.81	AT-CX:0.63 OS-CX:0.37	2017-01-11		LOC_Os02g10810	translation
23	LOC_Os02g54910	no_paralog	Os02g0791800	6.8	SC-LC:0.39 SC-CC:0.37 SC-GT:0.24	2017-01-11		LOC_Os06g14750	autophagic vacuole assembly
24	LOC_Os03g18580	no_paralog	Os03g0297300	6.76	AT-CX:0.61 OS-CX:0.39	2017-01-11		LOC_Os02g10810	rRNA processing;translation;ribosomal small subunit biogenesis
25	LOC_Os02g57590	no_paralog	Os02g0821800	6.7	AT-CX:0.66 OS-CX:0.34	2017-01-11		LOC_Os02g10810	rRNA processing;tRNA processing;methylation;RNA methylation
26	LOC_Os02g40880	no_paralog	Os02g0622300	6.63	AT-CX:0.69 OS-CX:0.31	2017-01-11		LOC_Os02g10810	translation
27	LOC_Os01g59990	LOC_Os05g40820	Os01g0815800	6.61	AT-CX:0.67 OS-CX:0.33	2017-01-11		LOC_Os02g10810	auxin mediated signaling pathway;gynoecium development
28	LOC_Os08g39500	no_paralog	Os08g0505300	6.61	AT-CX:0.65 OS-CX:0.35	2017-01-11		LOC_Os02g10810	translation
29	LOC_Os05g19370	no_paralog	Os05g0274900	6.6	AT-CX:0.63 OS-CX:0.37	2017-01-11		LOC_Os02g10810	translation
30	LOC_Os02g02130	no_paralog	Os02g0111700	6.56	AT-CX:0.71 OS-CX:0.29	2017-01-11		LOC_Os02g10810	translation
31	LOC_Os11g37510	no_paralog	Os11g0585700	6.55	AT-CX:0.37 OS-GN:0.35 OS-CX:0.28	2017-02-11		LOC_Os02g10810 LOC_Os02g10830	translation
32	LOC_Os05g28280	no_paralog	Os05g0350500	6.55	AT-CX:0.67 OS-CX:0.33	2017-01-11		LOC_Os02g10810	proteolysis;cellular process;G2 phase of mitotic cell cycle;RNA methylation;purine nucleotide biosynthetic process;protein import into nucleus;pyrimidine ribonucleotide biosynthetic process;photomorphogenesis;cullin deneddylation
33	LOC_Os01g47660	LOC_Os01g54870 LOC_Os05g49030	Os01g0666900	6.52	AT-CX:0.56 OS-CX:0.44	2017-01-11		LOC_Os02g10810	na
34	LOC_Os05g24970	no_paralog	Os05g0314100	6.47	OS-CX:0.51 AT-CX:0.49	2017-01-11		LOC_Os02g10810	RNA splicing
35	LOC_Os11g24610	no_paralog	Os11g0433900	6.45	AT-CX:0.61 OS-CX:0.39	2017-01-11		LOC_Os02g10810	translation
36	LOC_Os05g05320	no_paralog	Os05g0145600	6.44	AT-CX:0.51 OS-CX:0.49	2017-01-11		LOC_Os02g10810	G2 phase of mitotic cell cycle;pyrimidine ribonucleotide biosynthetic process;photomorphogenesis;regulation of flower development;cullin deneddylation;histone lysine methylation
37	LOC_Os03g21940	no_paralog	Os03g0337800	6.43	AT-CX:0.60 OS-CX:0.40	2017-01-11		LOC_Os02g10810	translation
38	LOC_Os03g42799	no_paralog	Os03g0626200	6.41	OS-CX:0.68 AT-CX:0.32	2017-01-11		LOC_Os02g10810	na
39	LOC_Os01g60660	no_paralog	Os01g0821800	6.41	AT-CX:0.60 OS-CX:0.40	2017-01-11		LOC_Os02g10810	G2 phase of mitotic cell cycle;pyrimidine ribonucleotide biosynthetic process;photomorphogenesis;regulation of flower development;cullin deneddylation;histone lysine methylation
40	LOC_Os05g06310	no_paralog	Os05g0155100	6.38	AT-CX:0.51 OS-CX:0.49	2017-01-11		LOC_Os02g10810	translation
41	LOC_Os07g05580	no_paralog	Os07g0150200	6.33	AT-CX:0.74 OS-CX:0.26	2017-01-11		LOC_Os02g10810	translation;response to salt stress;response to cadmium ion
42	LOC_Os08g06040	no_paralog	Os08g0156800	6.33	AT-CX:0.72 OS-CX:0.28	2017-01-11		LOC_Os02g10810	translation
43	LOC_Os01g54870	LOC_Os01g47660 LOC_Os05g49030	Os01g0752300	6.32	AT-CX:0.60 OS-CX:0.40	2017-01-11		LOC_Os02g10810	translation
44	LOC_Os10g08930	LOC_Os03g14530	Os10g0170200	6.3	AT-CX:0.64 OS-CX:0.36	2017-01-11		LOC_Os02g10810	translation
45	LOC_Os03g22740	no_paralog	Os03g0350300	6.27	OS-CX:0.66 AT-CX:0.34	2017-01-11		LOC_Os02g10810	na
46	LOC_Os08g44380	no_paralog	Os08g0558000	6.25	AT-CX:0.71 OS-CX:0.29	2017-01-11		LOC_Os02g10810	translation
47	LOC_Os06g16290	LOC_Os02g49610	Os06g0274200	6.24	AT-CX:0.70 OS-CX:0.30	2017-01-11		LOC_Os02g10810	na
48	LOC_Os05g46430	no_paralog	Os05g0541900	6.23	AT-CX:0.61 OS-CX:0.39	2017-01-11		LOC_Os02g10810	translation
49	LOC_Os03g22340	LOC_Os07g47710	Os03g0343500	6.21	AT-CX:0.58 OS-CX:0.42	2017-01-11		LOC_Os02g10810	translation
50	LOC_Os07g47780	LOC_Os03g22180	Os07g0674700	6.19	AT-CX:0.67 OS-CX:0.33	2017-01-11		LOC_Os02g10810	translation
51	LOC_Os09g39540	no_paralog	Os09g0568800	6.18	OS-CX:0.55 AT-CX:0.45	2017-01-11		LOC_Os02g10810	na
52	LOC_Os08g21840	no_paralog	Os08g0310100	6.15	AT-CX:0.64 OS-CX:0.36	2017-01-11		LOC_Os02g10810	RNA elongation;translation;pyrimidine ribonucleotide biosynthetic process;ribosome biogenesis
53	LOC_Os02g57660	no_paralog	Os02g0822500	6.15	SC-CC:0.54 CE-CC:0.46	2017-01-11		LOC_Os06g14750	carbohydrate metabolic process;cellular amino acid metabolic process;phosphorylation;phosphatidylinositol metabolic process;phosphoinositide phosphorylation
54	LOC_Os01g67134	no_paralog	Os01g0896800	6.11	AT-CX:0.63 OS-CX:0.37	2017-01-11		LOC_Os02g10810	translation;cell proliferation;adaxial/abaxial pattern formation;leaf morphogenesis;root morphogenesis
55	LOC_Os04g39700	LOC_Os02g37862	Os04g0473400	6.1	AT-CX:0.68 OS-CX:0.32	2017-01-11		LOC_Os02g10810	translation
56	LOC_Os06g02510	no_paralog	Os06g0115500	6.09	AT-CX:0.72 OS-CX:0.28	2017-01-11		LOC_Os02g10810	translation
57	LOC_Os04g52361	LOC_Os08g10608	Os04g0613600	6.08	AT-CX:0.72 OS-CX:0.28	2017-01-11		LOC_Os02g10810	translation
58	LOC_Os10g32920	LOC_Os02g56960 LOC_Os03g04590	Os10g0466700	6.07	AT-CX:0.71 OS-CX:0.29	2017-01-11		LOC_Os02g10810	translation
59	LOC_Os01g24690	no_paralog	Os01g0348700	6.07	AT-CX:0.60 OS-CX:0.40	2017-01-11		LOC_Os02g10810	translation;response to oxidative stress;response to cold;response to high light intensity
60	LOC_Os02g01332	no_paralog	Os02g0103700	6.06	AT-CX:0.62 OS-CX:0.38	2017-01-11		LOC_Os02g10810	translation;adaxial/abaxial pattern formation
61	LOC_Os03g58050	no_paralog	Os03g0794700	6.06	AT-CX:0.73 OS-CX:0.27	2017-01-11		LOC_Os02g10810	translation;ribosome biogenesis
62	LOC_Os02g21660	no_paralog	Os02g0321900	6.05	AT-CX:0.73 OS-CX:0.27	2017-01-11		LOC_Os02g10810	translation;adaxial/abaxial pattern formation;post-embryonic organ development
63	LOC_Os11g37080	no_paralog	Os11g0579800	6.03	AT-CX:0.72 OS-CX:0.28	2017-01-11		LOC_Os02g10810	pseudouridine synthesis;ribosome biogenesis
64	LOC_Os07g42950	LOC_Os03g27260	Os07g0622100	6.01	AT-CX:0.60 OS-CX:0.40	2017-01-11		LOC_Os02g10810	rRNA processing;translation;growth;ribosomal small subunit biogenesis
65	LOC_Os03g27260	LOC_Os07g42950	Os03g0390000	5.99	AT-CX:0.51 OS-CX:0.49	2017-01-11		LOC_Os02g10810	rRNA processing;translation;growth;ribosomal small subunit biogenesis
66	LOC_Os03g04590	LOC_Os10g32920	Os03g0139100	5.98	AT-CX:0.72 OS-CX:0.28	2017-01-11		LOC_Os02g10810	translation
67	LOC_Os06g07580	LOC_Os02g56014	Os06g0172600	5.96	AT-CX:0.73 OS-CX:0.27	2017-01-11		LOC_Os02g10810	translation
68	LOC_Os04g25410	no_paralog	Os04g0320200	5.91	OS-CX:0.67 AT-CX:0.33	2017-01-11		LOC_Os02g10810	na
69	LOC_Os02g07890	no_paralog	Os02g0175600	5.86	OS-CX:0.73 AT-CX:0.27	2017-01-11		LOC_Os02g10810	translation
70	LOC_Os04g02730	no_paralog	Os04g0117600	5.82	OS-CX:0.37 OS-GN:0.35 AT-CX:0.28	2017-02-11		LOC_Os02g10810 LOC_Os02g10830	tRNA processing;oxidation reduction
71	LOC_Os05g39960	LOC_Os01g60790	Os05g0477300	5.78	AT-CX:0.59 OS-CX:0.41	2017-01-11		LOC_Os02g10810	translation
72	LOC_Os02g37430	LOC_Os04g39444	Os02g0586500	5.77	AT-CX:0.66 OS-CX:0.34	2017-01-11		LOC_Os02g10810	na
73	LOC_Os02g18380	no_paralog	Os02g0284600	5.72	AT-CX:0.72 OS-CX:0.28	2017-01-11		LOC_Os02g10810	translation
74	LOC_Os03g10340	no_paralog	Os03g0200500	5.72	AT-CX:0.69 OS-CX:0.31	2017-01-11		LOC_Os02g10810	translation
75	LOC_Os03g54890	no_paralog	Os03g0756000	5.71	AT-CX:0.61 OS-CX:0.39	2017-01-11		LOC_Os02g10810	translation
76	LOC_Os01g04730	no_paralog	Os01g0140500	5.7	AT-CX:0.63 OS-CX:0.37	2017-01-11		LOC_Os02g10810	translation
77	LOC_Os03g49210	no_paralog	Os03g0699200	5.7	OS-CX:0.55 AT-CX:0.45	2017-01-11		LOC_Os02g10810	rRNA processing;protein import into nucleus;ribosome biogenesis;protein maturation
78	LOC_Os03g10930	no_paralog	Os03g0207250	5.69	AT-CX:0.60 OS-CX:0.40	2017-01-11		LOC_Os02g10810	na
79	LOC_Os03g38260	no_paralog	Os03g0579300	5.64	AT-CX:0.64 OS-CX:0.36	2017-01-11		LOC_Os02g10810	translation
80	LOC_Os03g01910	no_paralog	Os03g0109600	5.63	AT-CX:0.64 OS-CX:0.36	2017-01-11		LOC_Os02g10810	response to salt stress
81	LOC_Os07g41260	no_paralog	Os07g0603900	5.6	AT-CX:0.69 OS-CX:0.31	2017-01-11		LOC_Os02g10810	G2 phase of mitotic cell cycle;pyrimidine ribonucleotide biosynthetic process;photomorphogenesis;cullin deneddylation
82	LOC_Os02g18550	no_paralog	Os02g0287000	5.59	AT-CX:0.62 OS-CX:0.38	2017-01-11		LOC_Os02g10810	translation
83	LOC_Os04g28180	no_paralog	Os04g0349500	5.59	OS-CX:0.64 AT-CX:0.36	2017-01-11		LOC_Os02g10810	maturation of SSU-rRNA from tricistronic rRNA transcript (SSU-rRNA, 5.8S rRNA, LSU-rRNA);translation;translational elongation
84	LOC_Os03g58430	LOC_Os07g08660	Os03g0798600	5.58	AT-CX:0.58 OS-CX:0.42	2017-01-11		LOC_Os02g10810	translation
85	LOC_Os08g44480	no_paralog	Os08g0559200	5.58	AT-CX:0.56 OS-CX:0.44	2017-01-11		LOC_Os02g10810	na
86	LOC_Os02g39180	no_paralog	Os02g0604100	5.54	AT-CX:0.60 OS-CX:0.40	2017-01-11		LOC_Os02g10810	na
87	LOC_Os04g50990	LOC_Os02g47140	Os04g0598200	5.54	AT-CX:0.64 OS-CX:0.36	2017-01-11		LOC_Os02g10810	translation;response to cold
88	LOC_Os03g59310	LOC_Os07g10660	Os03g0807800	5.43	OS-CX:0.60 AT-CX:0.40	2017-01-11		LOC_Os02g10810	translation
89	LOC_Os07g46750	no_paralog	Os07g0662500	5.39	AT-CX:0.55 OS-CX:0.45	2017-01-11		LOC_Os02g10810	translation;translational elongation;defense response to bacterium
90	LOC_Os12g03090	LOC_Os11g03400	Os12g0124200	5.35	OS-CX:0.67 AT-CX:0.33	2017-01-11		LOC_Os02g10810	translation
91	LOC_Os02g47140	LOC_Os04g50990	Os02g0699600	5.35	AT-CX:0.70 OS-CX:0.30	2017-01-11		LOC_Os02g10810	translation
92	LOC_Os03g25050	LOC_Os07g44740	Os03g0366000	5.35	AT-CX:0.64 OS-CX:0.36	2017-01-11		LOC_Os02g10810	protein folding;response to heat
93	LOC_Os03g29740	LOC_Os07g41790	Os03g0410900	5.34	AT-CX:0.62 OS-CX:0.38	2017-01-11		LOC_Os02g10810	na
94	LOC_Os04g35090	LOC_Os02g34460	Os04g0430100	5.34	AT-CX:0.67 OS-CX:0.33	2017-01-11		LOC_Os02g10810	na
95	LOC_Os02g06370	no_paralog	Os02g0158400	5.31	AT-CX:0.70 OS-CX:0.30	2017-01-11		LOC_Os02g10810	RNA splicing, via endonucleolytic cleavage and ligation;DNA repair;regulation of transcription, DNA-dependent;defense response;methionine biosynthetic process
96	LOC_Os11g38959	no_paralog	Os11g0602600	5.28	OS-CX:0.58 AT-CX:0.42	2017-01-11		LOC_Os02g10810	translation
97	LOC_Os07g47580	no_paralog	Os07g0673100	5.24	OS-CX:0.66 AT-CX:0.34	2017-01-11		LOC_Os02g10810	nuclear mRNA splicing, via spliceosome;translation;ribosome biogenesis;protein maturation
98	LOC_Os10g27190	no_paralog	Os10g0411800	5.18	AT-CX:0.58 OS-CX:0.42	2017-01-11		LOC_Os02g10810	translation;ribosomal small subunit assembly;translational elongation
99	LOC_Os12g32380	LOC_Os11g41610	Os12g0508300	5.17	AT-CX:0.63 OS-CX:0.37	2017-01-11		LOC_Os02g10810	translation
100	LOC_Os08g10608	LOC_Os04g52361	Os08g0207000	5.16	AT-CX:0.68 OS-CX:0.32	2017-01-11		LOC_Os02g10810	translation
101	LOC_Os01g52490	no_paralog	Os01g0723200	5.15	AT-CX:0.63 OS-CX:0.37	2017-01-11		LOC_Os02g10810	translation
102	LOC_Os06g36160	LOC_Os02g13530	Os06g0555400	5.09	AT-CX:0.67 OS-CX:0.33	2017-01-11		LOC_Os02g10810	translation
103	LOC_Os09g19560	no_paralog	Os09g0359800	5.09	AT-CX:0.65 OS-CX:0.35	2017-01-11		LOC_Os02g10810	protein amino acid methylation;methylation;peptidyl-arginine N-methylation
104	LOC_Os03g13760	no_paralog	Os03g0240800	5.08	AT-CX:0.53 OS-CX:0.47	2017-01-11		LOC_Os02g10810	na
105	LOC_Os03g58700	no_paralog	Os03g0801600	5.08	CE-CC:0.56 SC-CC:0.44	2017-01-11		LOC_Os06g14750	intracellular protein transport
106	LOC_Os01g33050	no_paralog	Os01g0514000	5.06	AT-CX:0.57 OS-CX:0.43	2017-01-11		LOC_Os02g10810	na
107	LOC_Os01g71230	LOC_Os05g31000	Os01g0938900	5.04	AT-CX:0.62 OS-CX:0.38	2017-01-11		LOC_Os02g10810	na
108	LOC_Os01g59920	no_paralog	Os01g0814800	5	OS-GN:0.58 OS-CX:0.42	2017-02-11		LOC_Os02g10810 LOC_Os02g10830	cysteine biosynthetic process from serine;cellular amino acid biosynthetic process;cysteine biosynthetic process;photosynthetic acclimation;regulation of hydrogen peroxide metabolic process;photosynthesis
109	LOC_Os03g08440	LOC_Os07g42450	Os03g0182600	4.98	AT-CX:0.53 OS-CX:0.47	2017-01-11		LOC_Os02g10810	translation;ribosomal small subunit assembly;response to osmotic stress;response to salt stress;mature ribosome assembly
110	LOC_Os01g73160	no_paralog	Os01g0962600	4.97	AT-CX:0.61 OS-CX:0.39	2017-01-11		LOC_Os02g10810	auxin homeostasis
111	LOC_Os11g11390	no_paralog	Os11g0220800	4.96	AT-CX:0.61 OS-CX:0.39	2017-01-11		LOC_Os02g10810	translation;response to UV-B;developmental process;cellular response to UV-B
112	LOC_Os07g44190	LOC_Os03g25450	Os07g0636000	4.86	OS-CX:0.51 AT-CX:0.49	2017-01-11		LOC_Os02g10810	pseudouridine synthesis;RNA processing;RNA modification
113	LOC_Os07g10660	LOC_Os03g59310	Os07g0207400	4.81	AT-CX:0.56 OS-CX:0.44	2017-02-11		LOC_Os02g10810 LOC_Os06g14750	translation
114	LOC_Os06g04200	no_paralog	Os06g0133000	4.8	OS-CX:1.00	2017-01-11		LOC_Os02g10800	biosynthetic process;glucan biosynthetic process;starch metabolic process;starch biosynthetic process
115	LOC_Os07g44740	LOC_Os03g25050	Os07g0641700	4.79	AT-CX:0.58 OS-CX:0.42	2017-01-11		LOC_Os02g10810	protein folding;response to heat
116	LOC_Os01g12730	no_paralog	Os01g0227300	4.75	CE-CC:0.70 SC-GT:0.30	2017-01-11		LOC_Os06g14750	small GTPase mediated signal transduction;protein transport
117	LOC_Os01g37090	no_paralog	Os01g0551400	4.75	AT-CX:0.60 OS-CX:0.40	2017-01-11		LOC_Os02g10810	na
118	LOC_Os07g42390	no_paralog	Os07g0615500	4.71	OS-CX:1.00	2017-01-11		LOC_Os02g10800	na
119	LOC_Os04g42380	no_paralog	Os04g0502300	4.69	AT-CX:0.53 OS-CX:0.47	2017-01-11		LOC_Os02g10810	translation
120	LOC_Os09g24690	LOC_Os08g33920	Os09g0413500	4.67	AT-CX:1.00	2017-01-11		LOC_Os02g10810	translation
121	LOC_Os03g05980	no_paralog	Os03g0154700	4.67	OS-CX:0.53 AT-CX:0.47	2017-01-11		LOC_Os02g10810	translation
122	LOC_Os02g56990	no_paralog	Os02g0815000	4.63	AT-CX:1.00	2017-01-11		LOC_Os02g10810	translation
123	LOC_Os08g02410	no_paralog	Os08g0117300	4.62	AT-CX:1.00	2017-01-11		LOC_Os02g10810	cytokinesis by cell plate formation;translation;leaf morphogenesis;trichome morphogenesis
124	LOC_Os08g03450	no_paralog	Os08g0128500	4.6	AT-CX:1.00	2017-01-11		LOC_Os02g10810	translation
125	LOC_Os02g14059	LOC_Os01g10820 LOC_Os06g35730	Os02g0235600	4.58	AT-CX:1.00	2017-01-11		LOC_Os02g10810	translation
126	LOC_Os11g03400	LOC_Os12g03090	Os11g0127900	4.58	OS-CX:0.62 AT-CX:0.38	2017-01-11		LOC_Os02g10810	translation
127	LOC_Os09g39500	no_paralog	Os09g0568400	4.56	AT-CX:1.00	2017-01-11		LOC_Os02g10810	translation
128	LOC_Os07g26740	no_paralog	Os07g0450000	4.56	AT-CX:1.00	2017-01-11		LOC_Os02g10810	translation
129	LOC_Os07g33997	no_paralog	Os07g0523700	4.56	AT-CX:1.00	2017-01-11		LOC_Os02g10810	translation
130	LOC_Os07g33898	no_paralog	Os07g0523300	4.56	AT-CX:1.00	2017-01-11		LOC_Os02g10810	translation
131	LOC_Os09g39780	no_paralog	Os09g0571400	4.53	AT-CX:1.00	2017-01-11		LOC_Os02g10810	protein peptidyl-prolyl isomerization;RNA methylation;rRNA processing;protein folding;signal transduction;response to cadmium ion
132	LOC_Os02g37870	no_paralog	Os02g0591800	4.53	AT-CX:1.00	2017-01-11		LOC_Os02g10810	na
133	LOC_Os08g33920	LOC_Os09g24690	Os08g0436800	4.51	AT-CX:1.00	2017-01-11		LOC_Os02g10810	translation
134	LOC_Os12g43830	no_paralog	Os12g0634800	4.5	OS-CX:0.60 AT-CX:0.40	2017-01-11		LOC_Os02g10810	na
135	LOC_Os01g62210	LOC_Os05g38580	Os01g0839300	4.5	AT-CX:0.54 OS-GN:0.46	2017-02-11		LOC_Os02g10810 LOC_Os02g10830	translation
136	LOC_Os03g01900	no_paralog	Os03g0109500	4.48	AT-CX:1.00	2017-01-11		LOC_Os02g10810	ribosomal small subunit assembly;translation;translational elongation
137	LOC_Os05g48310	no_paralog	Os05g0556900	4.47	AT-CX:1.00	2017-01-11		LOC_Os02g10810	translation
138	LOC_Os05g48220	no_paralog	Os05g0555800,Os05g0555900	4.47	AT-CX:1.00	2017-01-11		LOC_Os02g10810	translation
139	LOC_Os05g28750	LOC_Os01g19840	Os05g0355500	4.47	AT-CX:1.00	2017-01-11		LOC_Os02g10810	translation
140	LOC_Os01g19840	LOC_Os05g28750	Os01g0304000	4.47	AT-CX:1.00	2017-01-11		LOC_Os02g10810	translation
141	LOC_Os10g41160	no_paralog	Os10g0561000	4.47	OS-CX:1.00	2017-01-11		LOC_Os02g10800	na
142	LOC_Os01g41370	no_paralog	Os01g0596700	4.47	OS-CX:1.00	2017-01-11		LOC_Os02g10800	na
143	LOC_Os07g20110	no_paralog	Os07g0296900	4.46	OS-CX:1.00	2017-01-11		LOC_Os02g10800	na
144	LOC_Os08g42380	no_paralog	Os08g0535600	4.45	AT-CX:1.00	2017-01-11		LOC_Os02g10810	transport;protein transport
145	LOC_Os02g06700	no_paralog	Os02g0162500	4.45	AT-CX:1.00	2017-01-11		LOC_Os02g10810	translation
146	LOC_Os07g10720	no_paralog	Os07g0208000	4.45	AT-CX:1.00	2017-01-11		LOC_Os02g10810	translation
147	LOC_Os07g07709	no_paralog	Os07g0173501	4.44	AT-CX:1.00	2017-01-11		LOC_Os02g10810	translation;ribosome biogenesis
148	LOC_Os02g45820	LOC_Os04g49220	Os02g0682600	4.43	AT-CX:1.00	2017-01-11		LOC_Os02g10810	RNA methylation;protein targeting to mitochondrion;transport;protein transport;protein import into mitochondrial inner membrane
149	LOC_Os11g06750	LOC_Os12g07010	Os11g0168200	4.42	OS-CX:0.51 AT-CX:0.49	2017-01-11		LOC_Os02g10810	translation
150	LOC_Os06g35730	LOC_Os01g10820 LOC_Os02g14059 LOC_Os05g11710	Os06g0550000	4.42	AT-CX:1.00	2017-01-11		LOC_Os02g10810	translation
151	LOC_Os05g11710	LOC_Os01g10820 LOC_Os06g35730	Os05g0207300	4.42	AT-CX:1.00	2017-01-11		LOC_Os02g10810	translation
152	LOC_Os03g38980	no_paralog	Os03g0586800	4.41	OS-CX:0.55 OS-GN:0.45	2017-02-11		LOC_Os02g10810 LOC_Os02g10830	tRNA aminoacylation for protein translation;lysyl-tRNA aminoacylation;translation
153	LOC_Os03g26860	no_paralog	Os03g0385900	4.41	AT-CX:0.50 OS-CX:0.50	2017-02-11		LOC_Os02g10810 LOC_Os02g10820	translation
154	LOC_Os05g40820	LOC_Os01g59990	Os05g0486700	4.41	AT-CX:1.00	2017-01-11		LOC_Os02g10810	auxin mediated signaling pathway;gynoecium development
155	LOC_Os12g06910	no_paralog	Os12g0166500	4.39	AT-CX:0.61 OS-CX:0.39	2017-01-11		LOC_Os02g10810	na
156	LOC_Os05g08360	no_paralog	Os05g0176000	4.39	AT-CX:1.00	2017-01-11		LOC_Os02g10810	RNA methylation;rRNA processing;tRNA processing
157	LOC_Os07g33860	no_paralog	Os07g0523100,Os07g0523150	4.39	AT-CX:1.00	2017-01-11		LOC_Os02g10810	translation
158	LOC_Os02g40514	no_paralog	Os02g0618250	4.39	AT-CX:1.00	2017-01-11		LOC_Os02g10810	RNA methylation;pseudouridine synthesis;rRNA processing;polar nucleus fusion;ribosome biogenesis
159	LOC_Os05g30420	no_paralog	Os05g0367100	4.38	AT-CX:0.61 OS-CX:0.39	2017-01-11		LOC_Os02g10810	na
160	LOC_Os12g41620	no_paralog	Os12g0609800	4.36	OS-CX:0.61 AT-CX:0.39	2017-01-11		LOC_Os02g10810	na
161	LOC_Os04g54840	LOC_Os08g07480	Os04g0641000	4.36	OS-CX:0.52 OS-GN:0.48	2017-02-11		LOC_Os02g10810 LOC_Os02g10830	DNA methylation;transcription, DNA-dependent;production of siRNA involved in RNA interference;gene silencing by RNA;posttranscriptional gene silencing by RNA;regulation of immune response;defense response to fungus
162	LOC_Os01g10820	LOC_Os02g14059 LOC_Os05g11710 LOC_Os06g35730	Os01g0205500	4.35	AT-CX:1.00	2017-01-11		LOC_Os02g10810	translation
163	LOC_Os01g25610	no_paralog	Os01g0358400	4.35	AT-CX:1.00	2017-01-11		LOC_Os02g10810	translation
164	LOC_Os02g01560	no_paralog	Os02g0105900	4.35	AT-CX:1.00	2017-01-11		LOC_Os02g10810	translation
165	LOC_Os02g39720	no_paralog	Os02g0610600	4.35	OS-CX:0.61 AT-CX:0.39	2017-01-11		LOC_Os02g10810	nuclear mRNA splicing, via spliceosome;mRNA processing;RNA splicing
166	LOC_Os10g11580	no_paralog	Os10g0191900	4.34	OS-CX:1.00	2017-01-11		LOC_Os02g10800	regulation of transcription, DNA-dependent
167	LOC_Os05g05470	no_paralog	Os05g0147400	4.33	OS-CX:0.57 AT-CX:0.43	2017-01-11		LOC_Os02g10810	protein folding;response to zinc ion;cellular protein metabolic process;response to cadmium ion
168	LOC_Os02g56014	LOC_Os06g07580	Os02g0804100	4.33	AT-CX:1.00	2017-01-11		LOC_Os02g10810	translation
169	LOC_Os06g48780	no_paralog	Os06g0701400	4.33	AT-CX:1.00	2017-01-11		LOC_Os02g10810	translational elongation
170	LOC_Os09g32976	LOC_Os01g70010	Os09g0507800	4.33	AT-CX:1.00	2017-01-11		LOC_Os02g10810	ribosome biogenesis
171	LOC_Os12g32150	no_paralog	Os12g0506100	4.32	OS-CX:1.00	2017-01-11		LOC_Os02g10800	na
172	LOC_Os02g09380	no_paralog	Os02g0186700	4.32	OS-CX:0.53 AT-CX:0.47	2017-01-11		LOC_Os02g10810	embryo sac egg cell differentiation
173	LOC_Os04g43922	no_paralog	Os04g0520000	4.31	AT-CX:0.52 OS-CX:0.48	2017-01-11		LOC_Os02g10810	translation;megagametogenesis
174	LOC_Os02g56960	LOC_Os10g32920	Os02g0814700	4.31	AT-CX:1.00	2017-01-11		LOC_Os02g10810	translation
175	LOC_Os10g27174	no_paralog	Os10g0411700	4.31	AT-CX:1.00	2017-01-11		LOC_Os02g10810	translation;rRNA export from nucleus
176	LOC_Os12g07260	no_paralog	Os12g0170100	4.31	AT-CX:1.00	2017-01-11		LOC_Os02g10810	na
177	LOC_Os12g38310	no_paralog	Os12g0571200	4.28	AT-CX:1.00	2017-01-11		LOC_Os02g10810	transport;protein transport
178	LOC_Os01g51020	no_paralog	Os01g0706500	4.28	AT-CX:1.00	2017-01-11		LOC_Os02g10810	translation
179	LOC_Os02g55370	no_paralog	Os02g0796900	4.26	AT-CX:1.00	2017-01-11		LOC_Os02g10810	translation
180	LOC_Os03g14530	LOC_Os10g08930	Os03g0249400	4.24	AT-CX:1.00	2017-01-11		LOC_Os02g10810	translation
181	LOC_Os01g13080	no_paralog	Os01g0231700	4.24	AT-CX:1.00	2017-01-11		LOC_Os02g10810	translational elongation
182	LOC_Os11g01420	LOC_Os12g01430	Os11g0105400	4.23	AT-CX:1.00	2017-01-11		LOC_Os02g10810	ribosome biogenesis
183	LOC_Os01g17320	no_paralog	Os01g0280400	4.23	AT-CX:1.00	2017-01-11		LOC_Os02g10810	na
184	LOC_Os11g31330	no_paralog	Os11g0512000	4.2	OS-CX:1.00	2017-01-11		LOC_Os02g10800	regulation of transcription, DNA-dependent
185	LOC_Os04g54940	no_paralog	Os04g0642100	4.19	SC-LC:0.62 SC-GT:0.38	2017-01-11		LOC_Os06g14750	thigmotropism;positive gravitropism
186	LOC_Os05g38580	LOC_Os01g62210	Os05g0460700	4.18	AT-CX:0.51 OS-GN:0.49	2017-02-11		LOC_Os02g10810 LOC_Os02g10830	translation
187	LOC_Os02g28580	no_paralog	Os02g0487300	4.18	OS-CX:1.00	2017-01-11		LOC_Os02g10800	na
188	LOC_Os06g44030	no_paralog	Os06g0649500	4.18	SC-LC:0.61 SC-GT:0.39	2017-01-11		LOC_Os06g14750	regulation of transcription, DNA-dependent
189	LOC_Os02g12310	no_paralog	Os02g0214500	4.18	OS-CX:1.00	2017-01-11		LOC_Os02g10800	regulation of transcription, DNA-dependent
190	LOC_Os03g22180	LOC_Os07g47780	Os03g0341100	4.17	AT-CX:1.00	2017-01-11		LOC_Os02g10810	translation
191	LOC_Os03g45210	LOC_Os12g42860	Os03g0654700	4.17	OS-CX:1.00	2017-01-11		LOC_Os02g10800	oxidation reduction
192	LOC_Os12g01430	LOC_Os11g01420	Os12g0105200	4.17	AT-CX:1.00	2017-01-11		LOC_Os02g10810	ribosome biogenesis
193	LOC_Os02g15350	no_paralog	Os02g0252400	4.16	OS-CX:1.00	2017-01-11		LOC_Os02g10800	regulation of transcription, DNA-dependent
194	LOC_Os02g29400	no_paralog	Os02g0496900	4.16	AT-CX:1.00	2017-01-11		LOC_Os02g10810	intracellular protein transport
195	LOC_Os02g14600	no_paralog	Os02g0242600	4.15	OS-CX:1.00	2017-01-11		LOC_Os02g10800	na
196	LOC_Os04g35000	LOC_Os02g34320	Os04g0429300	4.14	OS-CX:1.00	2017-01-11		LOC_Os02g10800	na
197	LOC_Os02g49610	LOC_Os06g16290	Os02g0728600	4.11	AT-CX:1.00	2017-01-11		LOC_Os02g10810	na
198	LOC_Os02g15150	no_paralog	Os02g0249600	4.11	OS-CX:1.00	2017-01-11		LOC_Os02g10800	na
199	LOC_Os03g18570	LOC_Os05g27940	Os03g0297100	4.1	AT-CX:1.00	2017-01-11		LOC_Os02g10810	translation;rRNA processing;ribosomal small subunit biogenesis
200	LOC_Os06g02620	no_paralog	Os06g0116800	4.08	SC-LC:0.65 SC-HT:0.35	2017-01-11		LOC_Os06g14750	nuclear membrane fusion;karyogamy;protein folding;response to heat;embryo sac development;cellularization of the embryo sac;embryo sac egg cell differentiation;polar nucleus fusion;synergid death;chaperone mediated protein folding requiring cofactor
201	LOC_Os03g07226	no_paralog	Os03g0168500	4.06	OS-CX:1.00	2017-01-11		LOC_Os02g10800	cell redox homeostasis
202	LOC_Os10g35050	LOC_Os04g44570	Os10g0492600	4.06	OS-CX:1.00	2017-01-11		LOC_Os02g10800	transport
203	LOC_Os06g05110	no_paralog	Os06g0143000	4.05	OS-CX:0.61 AT-CX:0.39	2017-01-11		LOC_Os02g10810	superoxide metabolic process;removal of superoxide radicals;oxidation reduction
204	LOC_Os08g44450	no_paralog	Os08g0558800	4.05	AT-CX:1.00	2017-01-11		LOC_Os02g10810	translation;post-embryonic organ development;adaxial/abaxial pattern formation
205	LOC_Os06g45390	no_paralog	Os06g0664400	4.05	AT-CX:1.00	2017-01-11		LOC_Os02g10810	G2 phase of mitotic cell cycle;pyrimidine ribonucleotide biosynthetic process;photomorphogenesis;cullin deneddylation
206	LOC_Os05g38520	LOC_Os01g62350	Os05g0459900	4.05	AT-CX:1.00	2017-01-11		LOC_Os02g10810	translation
207	LOC_Os02g13630	no_paralog	Os02g0230000	4.05	AT-CX:0.61 OS-CX:0.39	2017-01-11		LOC_Os02g10810	defense response to bacterium;root development;defense response to fungus;cell wall repair
208	LOC_Os04g56640	no_paralog	Os04g0661800	4.03	SC-LC:0.64 SC-HT:0.36	2017-01-11		LOC_Os06g14750	regulation of transcription from RNA polymerase II promoter
209	LOC_Os04g39444	LOC_Os02g37430	na	4.03	AT-CX:1.00	2017-01-11		LOC_Os02g10810	na
210	LOC_Os10g32720	no_paralog	Os10g0464300	4.02	OS-CX:1.00	2017-01-11		LOC_Os02g10800	na
211	LOC_Os03g31360	no_paralog	Os03g0427300	4.01	OS-CX:1.00	2017-01-11		LOC_Os02g10800	na
212	LOC_Os08g40610	LOC_Os09g32274	Os08g0517900	4	AT-CX:0.59 OS-CX:0.41	2017-01-11		LOC_Os02g10810	translation
213	LOC_Os07g12250	no_paralog	Os07g0224000	4	AT-CX:1.00	2017-01-11		LOC_Os02g10810	na
214	LOC_Os11g43620	no_paralog	Os11g0657300	3.99	AT-CX:1.00	2017-01-11		LOC_Os02g10810	RNA processing
215	LOC_Os09g16260	LOC_Os08g29530	Os09g0331900	3.99	OS-CX:1.00	2017-01-11		LOC_Os02g10800	na
216	LOC_Os01g32080	no_paralog	Os01g0505400	3.99	OS-CX:0.52 OS-GN:0.48	2017-02-11		LOC_Os02g10830 LOC_Os06g14750	metabolic process;toxin catabolic process;response to cyclopentenone;para-aminobenzoic acid metabolic process
217	LOC_Os01g49690	no_paralog	Os01g0691700	3.99	SC-LC:0.65 SC-HT:0.35	2017-01-11		LOC_Os06g14750	negative regulation of flower development
218	LOC_Os02g01230	no_paralog	Os02g0102400	3.99	AT-CX:1.00	2017-01-11		LOC_Os02g10810	translation;pyrimidine ribonucleotide biosynthetic process
219	LOC_Os02g15178	no_paralog	Os02g0249800	3.98	OS-CX:1.00	2017-01-11		LOC_Os02g10800	na
220	LOC_Os01g29840	no_paralog	Os01g0393100	3.98	OS-CX:1.00	2017-01-11		LOC_Os02g10800	regulation of transcription, DNA-dependent
221	LOC_Os02g16820	no_paralog	Os02g0268100	3.98	OS-CX:1.00	2017-01-11		LOC_Os02g10800	defense response
222	LOC_Os01g07140	LOC_Os05g07220	Os01g0165200	3.98	HS-LC:0.58 OS-PG:0.42	2017-01-11		LOC_Os02g10850	na
223	LOC_Os02g48390	no_paralog	Os02g0714600	3.97	AT-CX:1.00	2017-01-11		LOC_Os02g10810	heme biosynthetic process;nucleoside metabolic process;nucleotide biosynthetic process;pyrimidine ribonucleotide biosynthetic process;phosphorylation
224	LOC_Os03g13800	LOC_Os10g03540	Os03g0241200	3.97	AT-CX:1.00	2017-01-11		LOC_Os02g10810	ribosome biogenesis
225	LOC_Os11g05100	no_paralog	Os11g0148400	3.96	OS-CX:1.00	2017-01-11		LOC_Os06g14750	na
226	LOC_Os03g46490	no_paralog	Os03g0667800	3.96	AT-CX:1.00	2017-01-11		LOC_Os02g10810	translation;endonucleolytic cleavage in ITS1 to separate SSU-rRNA from 5.8S rRNA and LSU-rRNA from tricistronic rRNA transcript (SSU-rRNA, 5.8S rRNA, LSU-rRNA);endonucleolytic cleavage to generate mature 3'-end of SSU-rRNA from (SSU-rRNA, 5.8S rRNA, LSU-rRNA);translational elongation;ribosomal small subunit biogenesis
227	LOC_Os06g02028	no_paralog	Os06g0110100	3.96	OS-CX:1.00	2017-01-11		LOC_Os02g10800	protein amino acid dephosphorylation;multicellular organismal development
228	LOC_Os09g25890	LOC_Os02g54820 LOC_Os08g34580	Os09g0427800	3.94	OS-CX:1.00	2017-01-11		LOC_Os02g10800	trehalose biosynthetic process;metabolic process
229	LOC_Os05g48610	no_paralog	Os05g0559800	3.93	OS-CX:1.00	2017-01-11		LOC_Os02g10800	na
230	LOC_Os02g33140	no_paralog	Os02g0534800	3.93	AT-CX:1.00	2017-01-11		LOC_Os02g10810	translation
231	LOC_Os08g15030	no_paralog	Os08g0248800	3.92	OS-CX:0.52 AT-CX:0.48	2017-01-11		LOC_Os02g10810	purine nucleotide biosynthetic process;'de novo' pyrimidine base biosynthetic process;pyrimidine nucleotide biosynthetic process;cellular amino acid metabolic process;metabolic process;pyrimidine ribonucleotide biosynthetic process;cellular response to phosphate starvation;'de novo' UMP biosynthetic process
232	LOC_Os02g57540	no_paralog	Os02g0821200	3.91	AT-CX:1.00	2017-01-11		LOC_Os02g10810	translation
233	LOC_Os07g11380	no_paralog	Os07g0214300	3.91	OS-CX:1.00	2017-01-11		LOC_Os02g10800	type I hypersensitivity
234	LOC_Os02g16830	no_paralog	Os02g0268300	3.91	OS-CX:1.00	2017-01-11		LOC_Os02g10800	defense response
235	LOC_Os10g26060	no_paralog	Os10g0400200	3.9	OS-CX:1.00	2017-01-11		LOC_Os02g10800	na
236	LOC_Os07g42450	LOC_Os03g08440	Os07g0616600	3.89	AT-CX:1.00	2017-01-11		LOC_Os02g10810	ribosomal small subunit assembly;endonucleolytic cleavage in ITS1 to separate SSU-rRNA from 5.8S rRNA and LSU-rRNA from tricistronic rRNA transcript (SSU-rRNA, 5.8S rRNA, LSU-rRNA);endonucleolytic cleavage to generate mature 3'-end of SSU-rRNA from (SSU-rRNA, 5.8S rRNA, LSU-rRNA);rRNA export from nucleus;translation;response to osmotic stress;response to salt stress;mature ribosome assembly
237	LOC_Os01g01470	no_paralog	Os01g0104500	3.89	OS-CX:1.00	2017-01-11		LOC_Os02g10800	regulation of transcription, DNA-dependent
238	LOC_Os02g49410	no_paralog	Os02g0725900	3.89	OS-CX:1.00	2017-01-11		LOC_Os02g10800	transcription, DNA-dependent;regulation of transcription, DNA-dependent
239	LOC_Os08g43640	LOC_Os09g37000	Os08g0550100	3.89	SC-LC:0.66 SC-HT:0.34	2017-01-11		LOC_Os06g14750	regulation of protein catabolic process;regulation of catalytic activity
240	LOC_Os09g37000	LOC_Os08g43640	Os09g0541900	3.89	SC-LC:0.66 SC-HT:0.34	2017-01-11		LOC_Os06g14750	regulation of protein catabolic process;regulation of catalytic activity
241	LOC_Os08g23730	no_paralog	Os08g0326600	3.88	AT-CX:1.00	2017-01-11		LOC_Os02g10810	RNA methylation;purine nucleotide biosynthetic process;GMP biosynthetic process;asparagine biosynthetic process;protein import into nucleus;pyrimidine ribonucleotide biosynthetic process
242	LOC_Os01g64090	no_paralog	Os01g0860300	3.88	AT-CX:1.00	2017-01-11		LOC_Os02g10810	translation;adaxial/abaxial pattern formation;post-embryonic organ development
243	LOC_Os02g57830	no_paralog	Os02g0824400	3.87	AT-CX:1.00	2017-01-11		LOC_Os02g10810	na
244	LOC_Os01g68820	no_paralog	Os01g0917100	3.87	OS-CX:1.00	2017-01-11		LOC_Os02g10800	na
245	LOC_Os05g06770	LOC_Os01g22490	Os05g0160200	3.87	OS-CX:0.52 AT-CX:0.48	2017-01-11		LOC_Os02g10810	translation
246	LOC_Os07g11650	no_paralog	Os07g0216700	3.87	OS-CX:1.00	2017-01-11		LOC_Os02g10800	na
247	LOC_Os07g42170	LOC_Os03g29460	Os07g0613200	3.87	OS-CX:0.65 AT-CX:0.35	2017-01-11		LOC_Os02g10810	translation
248	LOC_Os05g26750	no_paralog	Os05g0331800	3.87	OS-CX:1.00	2017-01-11		LOC_Os02g10800	na
249	LOC_Os01g55690	no_paralog	Os01g0762500	3.87	OS-CX:1.00	2017-01-11		LOC_Os02g10800	na
250	LOC_Os07g41290	no_paralog	Os07g0604100	3.87	OS-CX:1.00	2017-01-11		LOC_Os02g10800	na
251	LOC_Os01g01290	no_paralog	Os01g0102400	3.86	OS-CX:1.00	2017-01-11		LOC_Os02g10800	regulation of transcription, DNA-dependent
252	LOC_Os02g25640	no_paralog	Os02g0453600	3.86	OS-CX:1.00	2017-01-11		LOC_Os02g10800	na
253	LOC_Os01g44220	LOC_Os05g50380	Os01g0633100	3.85	OS-CX:1.00	2017-01-11		LOC_Os02g10800	glycogen biosynthetic process;metabolic process;biosynthetic process;starch biosynthetic process
254	LOC_Os02g15169	no_paralog	Os02g0249900	3.85	OS-CX:1.00	2017-01-11		LOC_Os02g10800	na
255	LOC_Os08g29110	no_paralog	Os08g0378900	3.84	OS-CX:1.00	2017-01-11		LOC_Os02g10810	rRNA processing;tRNA metabolic process;glycerol ether metabolic process;plastid organization;chloroplast organization;transcription from plastid promoter;protein targeting to chloroplast;cell redox homeostasis;positive regulation of transcription, DNA-dependent;oxidation reduction
256	LOC_Os12g36930	no_paralog	Os12g0556400	3.84	AT-CX:1.00	2017-01-11		LOC_Os02g10810	na
257	LOC_Os05g41970	no_paralog	Os05g0499100	3.84	OS-CX:1.00	2017-01-11		LOC_Os02g10800	na
258	LOC_Os04g46310	no_paralog	Os04g0548300	3.84	AT-CX:1.00	2017-01-11		LOC_Os02g10810	na
259	LOC_Os02g04660	no_paralog	Os02g0139200	3.83	AT-CX:1.00	2017-01-11		LOC_Os02g10810	purine nucleotide biosynthetic process;mRNA export from nucleus;protein amino acid methylation;embryo sac egg cell differentiation;photomorphogenesis;embryonic development ending in seed dormancy;seed germination;regulation of flower development;meristem structural organization;maintenance of meristem identity;seed dormancy;sugar mediated signaling pathway;positive regulation of vernalization res…
260	LOC_Os06g51084	no_paralog	Os06g0726400	3.82	OS-CX:1.00	2017-01-11		LOC_Os02g10800	carbohydrate metabolic process;glycogen biosynthetic process;starch metabolic process;starch biosynthetic process
261	LOC_Os03g55734	no_paralog	Os03g0766200	3.82	OS-CX:1.00	2017-01-11		LOC_Os02g10800	na
262	LOC_Os08g01660	no_paralog	Os08g0107900	3.81	OS-CX:1.00	2017-01-11		LOC_Os02g10810	positive regulation of gene expression;pollen tube guidance;embryonic development ending in seed dormancy
263	LOC_Os05g49030	LOC_Os01g47660 LOC_Os01g54870	Os05g0565000	3.81	AT-CX:1.00	2017-01-11		LOC_Os02g10810	translation
264	LOC_Os02g37862	LOC_Os04g39700	Os02g0591700	3.8	AT-CX:1.00	2017-01-11		LOC_Os02g10810	translation
265	LOC_Os03g22880	LOC_Os07g46720	Os03g0352300	3.8	AT-CX:1.00	2017-01-11		LOC_Os02g10810	na
266	LOC_Os03g61019	LOC_Os07g13950	Os03g0825400	3.8	AT-CX:1.00	2017-01-11		LOC_Os02g10810	transport;protein transport;protein import into mitochondrial inner membrane
267	LOC_Os07g11330	no_paralog	Os07g0213800	3.79	OS-CX:1.00	2017-01-11		LOC_Os02g10800	type I hypersensitivity
268	LOC_Os06g31070	no_paralog	Os06g0507200	3.79	OS-CX:1.00	2017-01-11		LOC_Os02g10800	na
269	LOC_Os08g09700	no_paralog	Os08g0196900	3.79	OS-CX:1.00	2017-01-11		LOC_Os02g10800	na
270	LOC_Os04g57950	no_paralog	Os04g0676300	3.79	AT-CX:0.54 OS-CX:0.46	2017-01-11		LOC_Os02g10810	purine nucleotide biosynthetic process;'de novo' pyrimidine base biosynthetic process;UMP biosynthetic process;regulation of transcription, DNA-dependent;pyrimidine ribonucleotide biosynthetic process;transcription factor import into nucleus;post-translational protein modification;'de novo' UMP biosynthetic process;positive regulation of transcription, DNA-dependent;oxidation reduction
271	LOC_Os04g35010	no_paralog	Os04g0429400	3.79	OS-CX:1.00	2017-01-11		LOC_Os02g10800	embryonic development
272	LOC_Os12g05430	LOC_Os11g05370	Os12g0150100	3.77	AT-CX:1.00	2017-01-11		LOC_Os02g10810	translation;response to cold
273	LOC_Os07g46440	no_paralog	Os07g0658200	3.76	AT-CX:1.00	2017-01-11		LOC_Os02g10810	RNA elongation;translation;pyrimidine ribonucleotide biosynthetic process
274	LOC_Os03g16860	LOC_Os03g60620 LOC_Os05g38530	Os03g0276500	3.76	SC-LC:0.67 SC-HT:0.33	2017-01-11		LOC_Os06g14750	response to stress;response to virus;response to hydrogen peroxide;response to heat;response to bacterium;response to temperature stimulus;response to high light intensity;response to cadmium ion;protein ubiquitination
275	LOC_Os05g38530	LOC_Os01g62290 LOC_Os03g16860	Os05g0460000	3.76	SC-LC:0.67 SC-HT:0.33	2017-01-11		LOC_Os06g14750	na
276	LOC_Os07g12080	no_paralog	Os07g0222000	3.76	OS-CX:1.00	2017-01-11		LOC_Os02g10800	na
277	LOC_Os02g15090	no_paralog	Os02g0249000	3.75	OS-CX:1.00	2017-01-11		LOC_Os02g10800	na
278	LOC_Os12g16890	no_paralog	Os12g0269200	3.75	OS-CX:1.00	2017-01-11		LOC_Os02g10800	na
279	LOC_Os12g41190	no_paralog	Os12g0604800	3.73	AT-CX:1.00	2017-01-11		LOC_Os02g10810	G2 phase of mitotic cell cycle;protein import into nucleus;photomorphogenesis;regulation of flower development;cullin deneddylation;histone lysine methylation
280	LOC_Os08g31810	no_paralog	Os08g0412200	3.73	OS-CX:0.57 AT-CX:0.43	2017-01-11		LOC_Os02g10810	RNA methylation;chromatin assembly or disassembly;protein import into nucleus;protein maturation
281	LOC_Os11g41610	LOC_Os12g32380	Os11g0634500	3.73	AT-CX:1.00	2017-01-11		LOC_Os02g10810	translation
282	LOC_Os03g56241	no_paralog	Os03g0773150	3.73	AT-CX:1.00	2017-01-11		LOC_Os02g10810	translation
283	LOC_Os01g62290	LOC_Os05g38530	Os01g0840100	3.73	SC-LC:0.67 SC-HT:0.33	2017-01-11		LOC_Os06g14750	response to stress
284	LOC_Os08g28940	no_paralog	Os08g0377100	3.72	OS-CX:1.00	2017-01-11		LOC_Os02g10800	na
285	LOC_Os06g36880	no_paralog	Os06g0564700	3.71	OS-GN:1.00	2017-01-11		LOC_Os02g10830	cysteine biosynthetic process from serine
286	LOC_Os05g49930	LOC_Os01g45860	Os05g0574900	3.71	OS-CX:1.00	2017-01-11		LOC_Os02g10800	transcription, DNA-dependent;regulation of transcription, DNA-dependent
287	LOC_Os12g16880	no_paralog	Os12g0269100	3.71	OS-CX:1.00	2017-01-11		LOC_Os02g10800	proteolysis
288	LOC_Os12g42980	no_paralog	Os12g0625000	3.71	OS-GN:1.00	2017-01-11		LOC_Os02g10830	cysteine biosynthetic process from serine;aging;cellular amino acid biosynthetic process;response to zinc ion;cysteine biosynthetic process;response to cadmium ion
289	LOC_Os04g51630	LOC_Os08g13690	Os04g0605900	3.7	AT-CX:1.00	2017-01-11		LOC_Os02g10810	na
290	LOC_Os11g47760	LOC_Os12g38180	Os11g0703900	3.7	SC-LC:0.67 SC-HT:0.33	2017-01-11		LOC_Os06g14750	response to stress;response to heat;response to cadmium ion
291	LOC_Os03g60620	LOC_Os03g16860	Os03g0821100	3.69	SC-LC:0.67 SC-HT:0.33	2017-01-11		LOC_Os06g14750	response to stress;response to virus;response to heat;response to cadmium ion
292	LOC_Os12g21798	no_paralog	Os12g0406200	3.67	AT-CX:1.00	2017-01-11		LOC_Os02g10810	translation
293	LOC_Os01g34614	no_paralog	Os01g0530366	3.66	AT-CX:1.00	2017-01-11		LOC_Os02g10810	transcription, DNA-dependent;pollen tube growth
294	LOC_Os03g16920	no_paralog	Os03g0277300	3.65	SC-LC:0.68 SC-HT:0.32	2017-01-11		LOC_Os06g14750	response to stress;response to virus;response to heat;response to bacterium;response to cadmium ion
295	LOC_Os06g03790	no_paralog	Os06g0128500	3.65	OS-CX:0.54 AT-CX:0.46	2017-01-11		LOC_Os02g10810	RNA elongation;translation
296	LOC_Os08g32690	no_paralog	Os08g0422600	3.65	OS-CX:0.52 AT-CX:0.48	2017-01-11		LOC_Os02g10810	na
297	LOC_Os03g59020	no_paralog	Os03g0804800	3.64	AT-CX:1.00	2017-01-11		LOC_Os02g10810	protein folding;cellular protein metabolic process;G2 phase of mitotic cell cycle;RNA methylation;gluconeogenesis;cytoskeleton organization;pyrimidine ribonucleotide biosynthetic process;photomorphogenesis;regulation of flower development;cullin deneddylation;proteasomal protein catabolic process;histone lysine methylation
298	LOC_Os07g11910	no_paralog	Os07g0219300	3.64	OS-CX:1.00	2017-01-11		LOC_Os02g10800	na
299	LOC_Os12g07060	no_paralog	Os12g0168400	3.64	SC-LC:0.69 SC-HT:0.31	2017-01-11		LOC_Os06g14750	protein folding;response to heat
300	LOC_Os01g74590	no_paralog	Os01g0977300	3.63	OS-CX:1.00	2017-01-11		LOC_Os02g10800	na
301	LOC_Os04g58830	no_paralog	Os04g0685100	3.63	AT-CX:1.00	2017-01-11		LOC_Os02g10810	G2 phase of mitotic cell cycle;endonucleolytic cleavages during rRNA processing;RNA methylation;mRNA export from nucleus;protein import into nucleus;protein targeting to mitochondrion;photomorphogenesis;regulation of flower development;cullin deneddylation;ribosome biogenesis
302	LOC_Os05g47820	no_paralog	Os05g0551500	3.62	OS-CX:1.00	2017-01-11		LOC_Os02g10800	na
303	LOC_Os01g57630	no_paralog	Os01g0785700	3.62	AT-CX:1.00	2017-01-11		LOC_Os02g10810	na
304	LOC_Os10g04980	no_paralog	Os10g0139300	3.61	OS-CX:1.00	2017-01-11		LOC_Os02g10800	na
305	LOC_Os03g42220	no_paralog	Os03g0619400	3.6	OS-CX:0.55 AT-CX:0.45	2017-01-11		LOC_Os02g10810	protein folding;cellular protein metabolic process
306	LOC_Os01g08570	no_paralog	Os01g0180900	3.6	OS-CX:1.00	2017-01-11		LOC_Os02g10800	na
307	LOC_Os06g02460	no_paralog	Os06g0115000	3.6	OS-CX:1.00	2017-01-11		LOC_Os02g10800	na
308	LOC_Os07g11410	no_paralog	Os07g0214600	3.6	OS-CX:1.00	2017-01-11		LOC_Os02g10800	type I hypersensitivity
309	LOC_Os07g47240	no_paralog	Os07g0668600	3.59	OS-CX:1.00	2017-01-11		LOC_Os02g10800	na
[truncated: 816 more rows]
